# Supplementary material for: Crystal structure of 2-amino-4-(4-chloro­phen­yl)-1-(4-methyl­phen­yl)-5-oxo-1,4,5,6,7,8-hexa­hydro­quinoline-3-carbo­nitrile
Source: Acta Crystallogr E Crystallogr Commun. 2015 Nov 14;71(Pt 12):o949–50. doi: 10.1107/S2056989015021313 (PMC4719917; doi:10.1107/S2056989015021313)
Supplement: Supplementary file 1 [file e-71-0o949-sup1.cif]

##############################################################################
#                                                                            #
# This CIF contains the data in a paper accepted for publication in          #
# Acta Crystallographica Section E. It conforms to the requirements of       #
# Notes for Authors for Acta Crystallographica Section E, and has been       #
# peer reviewed under the auspices of the IUCr Commission on Journals.       #
#                                                                            #
# Full details of the Crystallographic Information File format               #
# are given in the paper "The Crystallographic Information File (CIF):       #
# a New Standard Archive File for Crystallography" by S. R. Hall, F. H.      #
# Allen and I. D. Brown [Acta Cryst. (1991), A47, 655-685].                  #
#                                                                            #
# The current version of the core CIF dictionary is obtainable from          #
# ftp://ftp.iucr.org/pub/cif_core.dic.                                       #
#                                                                            #
# Software is freely available for graphical display of the structure(s)     #
# in this CIF. For information consult the CIF software page                 #
# http://www.iucr.org/resources/cif/software.                                #
#                                                                            #
# This file may be used for bona fide research purposes within the           #
# scientific community so long as proper attribution is given to the journal # 
# article from which it was obtained.                                        #
#                                                                            #
##############################################################################
data_global
_audit_creation_method     'PLATON <TABLE ACC> option'
_journal_date_recd_electronic     2015-11-09
_journal_date_accepted     2015-11-10
_journal_name_full     'Acta Crystallographica, Section E'
_journal_year     2015
_journal_volume     71
_journal_issue     12
_journal_page_first     o949
_journal_page_last     o950
_journal_paper_category     HO
_journal_paper_doi     10.1107/S2056989015021313
_journal_coeditor_code     TK5407
_publ_contact_author_name
;
Mustafa R. Albayati
;
_publ_contact_author_address
;
Kirkuk University,
College of Science,
Department of Chemistry,
Kirkuk,
Iraq
;
_publ_contact_author_email     'shaabankamel@yahoo.com'
_publ_contact_author_fax     ?
_publ_contact_author_phone     ?
_publ_section_title
;\
Crystal structure of
2-amino-4-(4-chlorophenyl)-1-(4-methylphenyl)-5-oxo-1,4,5,6,7,8-\
hexahydroquinoline-3-carbonitrile
;
loop_
    _publ_author_name
    _publ_author_address
    'Mohamed, Shaaban K.'
;
Chemistry and Environmental Division,
Manchester Metropolitan University,
Manchester M1 5GD,
England
Chemistry Department,
Faculty of Science,
Minia University,
61519 El-Minia,
Egypt
;
    'Akkurt, Mehmet'
;
Department of Physics,
Faculty of Sciences,
Erciyes University,
38039 Kayseri,
Turkey
;
    'Jerry P. Jasinski'
;
Department of Chemistry,
Keene State College,
229 Main Street,
Keene, NH 03435-2001,
USA
;
    'Omyma A. A. Abd Allah'
;
Chemistry Department,
Faculty of Science,
Sohag University,
82524 Sohag,
Egypt
;
    'Mustafa R. Albayati'
;
Kirkuk University,
College of Science,
Department of Chemistry,
Kirkuk,
Iraq
;
data_I
_database_code_depnum_ccdc_archive 'CCDC 1436038'
_chemical_name_systematic
;\
2-Amino-4-(4-chlorophenyl)-1-(4-methylphenyl)-5-oxo-1,4,5,6,7,8-\
hexahydroquinoline-3-carbonitrile
;
_chemical_name_common     ?
_chemical_formula_moiety     'C23 H20 Cl N3 O'
_chemical_formula_sum     'C23 H20 Cl N3 O'
_chemical_formula_structural     ?
_chemical_formula_iupac     'C23 H20 Cl N3 O'
_chemical_formula_weight     389.87
_chemical_melting_point     ?
_symmetry_cell_setting     monoclinic
_symmetry_space_group_name_H-M     'P 21/c'
_symmetry_space_group_name_Hall     '-P 2ybc'
loop_
    _space_group_symop_id
    _space_group_symop_operation_xyz
    1 x,y,z
    2 -x,1/2+y,1/2-z
    3 -x,-y,-z
    4 x,1/2-y,1/2+z
_cell_length_a     8.7759(3)
_cell_length_b     10.6399(3)
_cell_length_c     20.7929(7)
_cell_angle_alpha     90
_cell_angle_beta     93.842(3)
_cell_angle_gamma     90
_cell_volume     1937.17(11)
_cell_formula_units_Z     4
_cell_measurement_reflns_used     4336
_cell_measurement_theta_min     3.4980
_cell_measurement_theta_max     32.1230
_cell_measurement_temperature     293(2)
_cell_special_details
;
;
_exptl_crystal_description     irregular
_exptl_crystal_colour     colourless
_exptl_crystal_size_max     0.46
_exptl_crystal_size_mid     0.42
_exptl_crystal_size_min     0.38
_exptl_crystal_size_rad     ?
_exptl_crystal_density_diffrn     1.337
_exptl_crystal_density_meas     ?
_exptl_crystal_density_method     'Not Measured'
_exptl_crystal_F_000     816
_exptl_absorpt_coefficient_mu     0.216
_exptl_absorpt_correction_type     multi-scan
_exptl_absorpt_process_details
;
(CrysAlis PRO; Agilent, 2014)
;
_exptl_absorpt_correction_T_min     0.84047
_exptl_absorpt_correction_T_max     1.00000
_exptl_special_details
;
;
_diffrn_ambient_temperature     293(2)
_diffrn_radiation_type     'Mo K\a'
_diffrn_radiation_wavelength     0.71073
_diffrn_radiation_monochromator     'graphite'
_diffrn_measurement_device_type     'Agilent Xcalibur Eos Gemini'
_diffrn_measurement_device     'four-circle diffractometer'
_diffrn_measurement_method     '\w scans'
_diffrn_detector_area_resol_mean     16.0416
_diffrn_reflns_number     15538
_diffrn_reflns_av_R_equivalents     0.0270
_diffrn_reflns_theta_min     3.51
_diffrn_reflns_theta_max     32.76
_diffrn_reflns_theta_full     25.24
_diffrn_measured_fraction_theta_max     0.902
_diffrn_measured_fraction_theta_full     0.997
_diffrn_reflns_limit_h_min     -13
_diffrn_reflns_limit_h_max     12
_diffrn_reflns_limit_k_min     -15
_diffrn_reflns_limit_k_max     13
_diffrn_reflns_limit_l_min     -31
_diffrn_reflns_limit_l_max     29
_diffrn_reflns_reduction_process
;
;
_refine_special_details
;
Refinement on <i>F</i>^2^ for ALL reflections except those flagged by the user
for potential systematic errors. Weighted <i>R</i>-factors <i>wR</i> and all
goodnesses of fit <i>S</i> are based on <i>F</i>^2^, conventional
<i>R</i>-factors <i>R</i> are based on <i>F</i>, with <i>F</i> set to zero for
negative <i>F</i>^2^. The observed criterion of <i>F</i>^2^ > \s(<i>F</i>^2^)
is used only for calculating -<i>R</i>-factor-obs <i>etc</i>. and is not
relevant to the choice of reflections for refinement. <i>R</i>-factors based
on <i>F</i>^2^ are statistically about twice as large as those based on
<i>F</i>, and <i>R</i>-factors based on ALL data will be even larger.
;
_reflns_number_total     6453
_reflns_number_gt     4853
_reflns_threshold_expression     I>2\s(I)
_refine_ls_structure_factor_coef     Fsqd
_refine_ls_matrix_type     full
_refine_ls_R_factor_all     0.0739
_refine_ls_R_factor_gt     0.0528
_refine_ls_wR_factor_gt     0.1273
_refine_ls_wR_factor_ref     0.1436
_refine_ls_goodness_of_fit_ref     1.044
_refine_ls_restrained_S_all     1.044
_refine_ls_number_reflns     6453
_refine_ls_number_parameters     254
_refine_ls_number_restraints     0
_refine_ls_number_constraints     ?
_refine_ls_hydrogen_treatment     constr
_refine_ls_weighting_scheme     calc
_refine_ls_weighting_details
              'w=1/[\s^2^(Fo^2^)+(0.0563P)^2^+0.8789P] where P=(Fo^2^+2Fc^2^)/3'
_atom_sites_solution_hydrogens     mixed
_atom_sites_solution_primary     ?
_atom_sites_solution_secondary     ?
_refine_ls_shift/su_max     0.000
_refine_ls_shift/su_mean     0.000
_refine_diff_density_max     0.496
_refine_diff_density_min     -0.476
_refine_ls_extinction_method     'none'
_refine_ls_abs_structure_details     ?
_refine_ls_abs_structure_Flack     .
loop_
    _atom_type_symbol
    _atom_type_description
    _atom_type_scat_dispersion_real
    _atom_type_scat_dispersion_imag
    _atom_type_scat_source
    C C 0.0033 0.0016 ' International Tables Vol C Tables 4.2.6.8 and 6.1.1.4'
    H H 0.0000 0.0000 ' International Tables Vol C Tables 4.2.6.8 and 6.1.1.4'
    Cl Cl 0.1484 0.1585 ' International Tables Vol C Tables 4.2.6.8 and 6.1.1.4'
    N N 0.0061 0.0033 ' International Tables Vol C Tables 4.2.6.8 and 6.1.1.4'
    O O 0.0106 0.0060 ' International Tables Vol C Tables 4.2.6.8 and 6.1.1.4'
_computing_data_collection
;
CrysAlis PRO (Agilent, 2014)
;
_computing_cell_refinement
;
CrysAlis PRO (Agilent, 2014)
;
_computing_data_reduction
;
CrysAlis PRO (Agilent, 2014)
;
_computing_structure_solution
;
SHELXS2014 (Sheldrick, 2008)
;
_computing_structure_refinement
;
SHELXL2014 (Sheldrick, 2015)
;
_computing_molecular_graphics
;
ORTEP-3 for Windows (Farrugia, 2012)
;
_computing_publication_material
;
PLATON (Spek, 2009)
;
loop_
    _atom_site_type_symbol
    _atom_site_label
    _atom_site_fract_x
    _atom_site_fract_y
    _atom_site_fract_z
    _atom_site_U_iso_or_equiv
    _atom_site_thermal_displace_type
    _atom_site_calc_flag
    _atom_site_refinement_flags
    _atom_site_occupancy
    _atom_site_disorder_assembly
    _atom_site_disorder_group
    Cl Cl1 -0.06881(6) 1.08244(7) 0.09288(3) 0.0623(2) Uani d . 1.000 . .
    O O1 0.50713(13) 1.30415(10) 0.28910(6) 0.0326(3) Uani d . 1.000 . .
    N N1 0.45035(14) 0.91350(11) 0.39374(6) 0.0244(3) Uani d . 1.000 . .
    N N2 0.26036(17) 0.87555(14) 0.46421(7) 0.0396(4) Uani d . 1.000 . .
    N N3 -0.00227(17) 1.12750(16) 0.44726(8) 0.0423(5) Uani d . 1.000 . .
    C C1 0.56260(16) 1.20335(12) 0.30796(7) 0.0232(3) Uani d . 1.000 . .
    C C2 0.72897(16) 1.17417(14) 0.30258(8) 0.0276(4) Uani d . 1.000 . .
    C C3 0.75310(17) 1.03530(14) 0.29019(8) 0.0291(4) Uani d . 1.000 . .
    C C4 0.69031(16) 0.95720(14) 0.34366(8) 0.0282(4) Uani d . 1.000 . .
    C C5 0.53218(15) 0.99782(12) 0.35801(6) 0.0213(3) Uani d . 1.000 . .
    C C6 0.47011(15) 1.10911(12) 0.33829(6) 0.0206(3) Uani d . 1.000 . .
    C C7 0.30491(15) 1.14205(12) 0.34566(6) 0.0212(3) Uani d . 1.000 . .
    C C8 0.24453(15) 1.06023(13) 0.39764(6) 0.0221(3) Uani d . 1.000 . .
    C C9 0.31330(16) 0.95091(13) 0.41841(7) 0.0236(3) Uani d . 1.000 . .
    C C10 0.50999(16) 0.78952(12) 0.40891(7) 0.0223(3) Uani d . 1.000 . .
    C C11 0.61730(19) 0.77207(14) 0.45979(8) 0.0315(4) Uani d . 1.000 . .
    C C12 0.67482(19) 0.65278(16) 0.47317(8) 0.0340(4) Uani d . 1.000 . .
    C C13 0.62493(17) 0.54973(14) 0.43663(7) 0.0268(4) Uani d . 1.000 . .
    C C14 0.51702(19) 0.56892(14) 0.38571(7) 0.0296(4) Uani d . 1.000 . .
    C C15 0.45943(17) 0.68829(14) 0.37163(7) 0.0270(4) Uani d . 1.000 . .
    C C16 0.6846(2) 0.42010(16) 0.45269(8) 0.0369(5) Uani d . 1.000 . .
    C C17 0.10810(17) 1.09671(14) 0.42500(7) 0.0267(4) Uani d . 1.000 . .
    C C18 0.21047(15) 1.12918(13) 0.28167(7) 0.0215(3) Uani d . 1.000 . .
    C C19 0.12277(17) 1.22793(14) 0.25608(8) 0.0290(4) Uani d . 1.000 . .
    C C20 0.03681(18) 1.21482(16) 0.19772(8) 0.0351(4) Uani d . 1.000 . .
    C C21 0.03801(18) 1.10148(18) 0.16578(8) 0.0341(5) Uani d . 1.000 . .
    C C22 0.12380(19) 1.00150(17) 0.19015(8) 0.0334(4) Uani d . 1.000 . .
    C C23 0.21025(17) 1.01654(14) 0.24800(7) 0.0284(4) Uani d . 1.000 . .
    H H1N 0.31260 0.80530 0.47550 0.0480 Uiso d RU 1.000 . .
    H H2A 0.78620 1.19830 0.34220 0.0330 Uiso c RU 1.000 . .
    H H2B 0.76720 1.22270 0.26760 0.0330 Uiso c RU 1.000 . .
    H H2N 0.17130 0.89510 0.48190 0.0480 Uiso d RU 1.000 . .
    H H3A 0.86130 1.01850 0.28810 0.0350 Uiso c RU 1.000 . .
    H H3B 0.70190 1.01210 0.24910 0.0350 Uiso c RU 1.000 . .
    H H4A 0.68820 0.86940 0.33100 0.0340 Uiso c RU 1.000 . .
    H H4B 0.75760 0.96510 0.38240 0.0340 Uiso c RU 1.000 . .
    H H7 0.29660 1.23540 0.36000 0.0250 Uiso d RU 1.000 . .
    H H11 0.65090 0.84010 0.48500 0.0380 Uiso c RU 1.000 . .
    H H12 0.74800 0.64170 0.50720 0.0410 Uiso c RU 1.000 . .
    H H14 0.48270 0.50090 0.36060 0.0350 Uiso c RU 1.000 . .
    H H15 0.38730 0.70000 0.33730 0.0320 Uiso c RU 1.000 . .
    H H16A 0.63750 0.36050 0.42290 0.0550 Uiso c RU 1.000 . .
    H H16B 0.66120 0.39850 0.49580 0.0550 Uiso c RU 1.000 . .
    H H16C 0.79330 0.41860 0.44960 0.0550 Uiso c RU 1.000 . .
    H H19 0.12140 1.30390 0.27820 0.0350 Uiso c RU 1.000 . .
    H H20 -0.02070 1.28170 0.18050 0.0420 Uiso c RU 1.000 . .
    H H22 0.12370 0.92540 0.16820 0.0400 Uiso c RU 1.000 . .
    H H23 0.26920 0.94990 0.26450 0.0340 Uiso c RU 1.000 . .
loop_
    _atom_site_aniso_label
    _atom_site_aniso_U_11
    _atom_site_aniso_U_22
    _atom_site_aniso_U_33
    _atom_site_aniso_U_12
    _atom_site_aniso_U_13
    _atom_site_aniso_U_23
    Cl1 0.0483(3) 0.0933(5) 0.0424(3) 0.0171(3) -0.0178(2) -0.0039(3)
    O1 0.0312(6) 0.0215(5) 0.0457(6) -0.0005(4) 0.0073(5) 0.0058(4)
    N1 0.0234(6) 0.0192(5) 0.0318(6) 0.0035(4) 0.0106(4) 0.0033(4)
    N2 0.0389(8) 0.0354(7) 0.0476(8) 0.0117(6) 0.0251(6) 0.0171(6)
    N3 0.0319(7) 0.0531(9) 0.0439(8) 0.0113(7) 0.0168(6) 0.0056(7)
    C1 0.0228(6) 0.0203(6) 0.0267(6) -0.0028(5) 0.0036(5) -0.0022(5)
    C2 0.0213(6) 0.0253(6) 0.0370(8) -0.0037(5) 0.0069(5) 0.0027(6)
    C3 0.0231(7) 0.0277(7) 0.0377(8) 0.0004(5) 0.0121(6) 0.0016(6)
    C4 0.0222(6) 0.0250(6) 0.0383(8) 0.0032(5) 0.0095(5) 0.0040(6)
    C5 0.0206(6) 0.0200(6) 0.0238(6) -0.0014(5) 0.0058(5) -0.0011(5)
    C6 0.0190(6) 0.0192(6) 0.0242(6) -0.0001(4) 0.0050(4) -0.0012(5)
    C7 0.0199(6) 0.0179(5) 0.0264(6) 0.0012(5) 0.0068(5) -0.0016(5)
    C8 0.0210(6) 0.0237(6) 0.0224(6) 0.0007(5) 0.0065(5) -0.0017(5)
    C9 0.0229(6) 0.0235(6) 0.0253(6) 0.0004(5) 0.0084(5) 0.0001(5)
    C10 0.0235(6) 0.0197(6) 0.0242(6) 0.0023(5) 0.0063(5) 0.0025(5)
    C11 0.0362(8) 0.0255(7) 0.0319(7) 0.0001(6) -0.0049(6) -0.0045(6)
    C12 0.0364(8) 0.0326(8) 0.0315(7) 0.0062(6) -0.0081(6) 0.0014(6)
    C13 0.0302(7) 0.0257(6) 0.0249(6) 0.0060(5) 0.0054(5) 0.0042(5)
    C14 0.0371(8) 0.0230(6) 0.0282(7) 0.0024(6) -0.0007(6) -0.0032(5)
    C15 0.0296(7) 0.0259(7) 0.0250(6) 0.0034(5) -0.0016(5) -0.0003(5)
    C16 0.0449(10) 0.0304(8) 0.0357(8) 0.0127(7) 0.0049(7) 0.0060(6)
    C17 0.0242(7) 0.0304(7) 0.0260(6) 0.0031(5) 0.0054(5) 0.0021(5)
    C18 0.0184(6) 0.0213(6) 0.0255(6) 0.0017(5) 0.0063(5) 0.0028(5)
    C19 0.0257(7) 0.0232(6) 0.0385(8) 0.0037(5) 0.0059(6) 0.0060(6)
    C20 0.0265(7) 0.0384(8) 0.0406(8) 0.0081(6) 0.0030(6) 0.0150(7)
    C21 0.0234(7) 0.0500(10) 0.0287(7) 0.0041(7) 0.0007(5) 0.0050(7)
    C22 0.0323(8) 0.0378(8) 0.0298(7) 0.0057(6) 0.0006(6) -0.0057(6)
    C23 0.0307(7) 0.0267(7) 0.0277(7) 0.0074(6) 0.0004(5) -0.0005(5)
_geom_special_details
;
Bond distances, angles <i>etc</i>. have been calculated using the rounded
fractional coordinates. All su's are estimated from the variances of the
(full) variance-covariance matrix. The cell e.s.d.'s are taken into account in
the estimation of distances, angles and torsion angles
;
loop_
    _geom_bond_atom_site_label_1
    _geom_bond_atom_site_label_2
    _geom_bond_site_symmetry_1
    _geom_bond_site_symmetry_2
    _geom_bond_distance
    _geom_bond_publ_flag
    Cl1 C21 . . 1.7399(18) no
    O1 C1 . . 1.2310(17) no
    N1 C5 . . 1.3943(18) no
    N1 C9 . . 1.3967(19) no
    N1 C10 . . 1.4462(18) no
    N2 C9 . . 1.351(2) no
    N3 C17 . . 1.149(2) no
    C1 C2 . . 1.504(2) no
    C1 C6 . . 1.4596(19) no
    C2 C3 . . 1.517(2) no
    N2 H2N . . 0.9100 no
    N2 H1N . . 0.9000 no
    C3 C4 . . 1.521(2) no
    C4 C5 . . 1.5024(19) no
    C5 C6 . . 1.3554(18) no
    C6 C7 . . 1.5093(19) no
    C7 C18 . . 1.5259(19) no
    C7 C8 . . 1.5112(18) no
    C8 C17 . . 1.414(2) no
    C8 C9 . . 1.3670(19) no
    C10 C15 . . 1.383(2) no
    C10 C11 . . 1.381(2) no
    C11 C12 . . 1.387(2) no
    C12 C13 . . 1.388(2) no
    C13 C16 . . 1.505(2) no
    C13 C14 . . 1.388(2) no
    C14 C15 . . 1.391(2) no
    C18 C23 . . 1.388(2) no
    C18 C19 . . 1.387(2) no
    C19 C20 . . 1.392(2) no
    C20 C21 . . 1.377(3) no
    C21 C22 . . 1.380(3) no
    C22 C23 . . 1.388(2) no
    C2 H2A . . 0.9700 no
    C2 H2B . . 0.9700 no
    C3 H3A . . 0.9700 no
    C3 H3B . . 0.9700 no
    C4 H4A . . 0.9700 no
    C4 H4B . . 0.9700 no
    C7 H7 . . 1.0400 no
    C11 H11 . . 0.9300 no
    C12 H12 . . 0.9300 no
    C14 H14 . . 0.9300 no
    C15 H15 . . 0.9300 no
    C16 H16A . . 0.9600 no
    C16 H16B . . 0.9600 no
    C16 H16C . . 0.9600 no
    C19 H19 . . 0.9300 no
    C20 H20 . . 0.9300 no
    C22 H22 . . 0.9300 no
    C23 H23 . . 0.9300 no
loop_
    _geom_angle_atom_site_label_1
    _geom_angle_atom_site_label_2
    _geom_angle_atom_site_label_3
    _geom_angle_site_symmetry_1
    _geom_angle_site_symmetry_2
    _geom_angle_site_symmetry_3
    _geom_angle
    _geom_angle_publ_flag
    C5 N1 C9 . . . 119.95(11) no
    C5 N1 C10 . . . 120.75(12) no
    C9 N1 C10 . . . 119.20(12) no
    O1 C1 C2 . . . 121.42(13) no
    O1 C1 C6 . . . 121.11(13) no
    C2 C1 C6 . . . 117.45(12) no
    C1 C2 C3 . . . 111.15(12) no
    C9 N2 H1N . . . 119.00 no
    C9 N2 H2N . . . 120.00 no
    H1N N2 H2N . . . 121.00 no
    C2 C3 C4 . . . 110.27(13) no
    C3 C4 C5 . . . 111.89(12) no
    N1 C5 C6 . . . 120.83(12) no
    N1 C5 C4 . . . 115.87(12) no
    C4 C5 C6 . . . 123.31(12) no
    C1 C6 C5 . . . 120.47(12) no
    C1 C6 C7 . . . 116.75(11) no
    C5 C6 C7 . . . 122.78(12) no
    C6 C7 C18 . . . 111.10(10) no
    C8 C7 C18 . . . 112.08(11) no
    C6 C7 C8 . . . 108.91(11) no
    C7 C8 C17 . . . 118.46(12) no
    C7 C8 C9 . . . 123.20(12) no
    C9 C8 C17 . . . 118.31(13) no
    N1 C9 N2 . . . 115.79(13) no
    N1 C9 C8 . . . 119.95(13) no
    N2 C9 C8 . . . 124.22(13) no
    C11 C10 C15 . . . 120.10(13) no
    N1 C10 C11 . . . 120.53(12) no
    N1 C10 C15 . . . 119.37(13) no
    C10 C11 C12 . . . 119.80(14) no
    C11 C12 C13 . . . 121.05(15) no
    C12 C13 C14 . . . 118.40(14) no
    C14 C13 C16 . . . 120.92(14) no
    C12 C13 C16 . . . 120.68(14) no
    C13 C14 C15 . . . 120.99(14) no
    C10 C15 C14 . . . 119.66(13) no
    N3 C17 C8 . . . 179.36(17) no
    C7 C18 C19 . . . 121.43(13) no
    C7 C18 C23 . . . 119.98(12) no
    C19 C18 C23 . . . 118.59(14) no
    C18 C19 C20 . . . 120.84(14) no
    C19 C20 C21 . . . 119.14(15) no
    Cl1 C21 C22 . . . 118.62(14) no
    Cl1 C21 C20 . . . 120.07(14) no
    C20 C21 C22 . . . 121.31(15) no
    C21 C22 C23 . . . 118.85(16) no
    C18 C23 C22 . . . 121.27(14) no
    C1 C2 H2A . . . 109.00 no
    C1 C2 H2B . . . 109.00 no
    C3 C2 H2A . . . 109.00 no
    C3 C2 H2B . . . 109.00 no
    H2A C2 H2B . . . 108.00 no
    C2 C3 H3A . . . 110.00 no
    C2 C3 H3B . . . 110.00 no
    C4 C3 H3A . . . 110.00 no
    C4 C3 H3B . . . 110.00 no
    H3A C3 H3B . . . 108.00 no
    C3 C4 H4A . . . 109.00 no
    C3 C4 H4B . . . 109.00 no
    C5 C4 H4A . . . 109.00 no
    C5 C4 H4B . . . 109.00 no
    H4A C4 H4B . . . 108.00 no
    C6 C7 H7 . . . 110.00 no
    C8 C7 H7 . . . 108.00 no
    C18 C7 H7 . . . 107.00 no
    C10 C11 H11 . . . 120.00 no
    C12 C11 H11 . . . 120.00 no
    C11 C12 H12 . . . 119.00 no
    C13 C12 H12 . . . 119.00 no
    C13 C14 H14 . . . 119.00 no
    C15 C14 H14 . . . 120.00 no
    C10 C15 H15 . . . 120.00 no
    C14 C15 H15 . . . 120.00 no
    C13 C16 H16A . . . 109.00 no
    C13 C16 H16B . . . 109.00 no
    C13 C16 H16C . . . 109.00 no
    H16A C16 H16B . . . 110.00 no
    H16A C16 H16C . . . 109.00 no
    H16B C16 H16C . . . 109.00 no
    C18 C19 H19 . . . 120.00 no
    C20 C19 H19 . . . 120.00 no
    C19 C20 H20 . . . 120.00 no
    C21 C20 H20 . . . 120.00 no
    C21 C22 H22 . . . 121.00 no
    C23 C22 H22 . . . 121.00 no
    C18 C23 H23 . . . 119.00 no
    C22 C23 H23 . . . 119.00 no
loop_
    _geom_torsion_atom_site_label_1
    _geom_torsion_atom_site_label_2
    _geom_torsion_atom_site_label_3
    _geom_torsion_atom_site_label_4
    _geom_torsion_site_symmetry_1
    _geom_torsion_site_symmetry_2
    _geom_torsion_site_symmetry_3
    _geom_torsion_site_symmetry_4
    _geom_torsion
    _geom_torsion_publ_flag
    C5 N1 C10 C11 . . . . 81.13(18) no
    C9 N1 C10 C11 . . . . -95.26(17) no
    C5 N1 C10 C15 . . . . -98.38(16) no
    C5 N1 C9 N2 . . . . -165.14(13) no
    C10 N1 C9 N2 . . . . 11.28(19) no
    C5 N1 C9 C8 . . . . 12.5(2) no
    C10 N1 C9 C8 . . . . -171.05(13) no
    C9 N1 C5 C4 . . . . 169.55(13) no
    C10 N1 C5 C4 . . . . -6.82(18) no
    C9 N1 C5 C6 . . . . -10.23(19) no
    C10 N1 C5 C6 . . . . 173.41(12) no
    C9 N1 C10 C15 . . . . 85.23(17) no
    C6 C1 C2 C3 . . . . 35.47(18) no
    O1 C1 C6 C5 . . . . 179.08(13) no
    C2 C1 C6 C7 . . . . 177.66(12) no
    O1 C1 C2 C3 . . . . -146.41(15) no
    C2 C1 C6 C5 . . . . -2.80(19) no
    O1 C1 C6 C7 . . . . -0.5(2) no
    C1 C2 C3 C4 . . . . -57.68(17) no
    C2 C3 C4 C5 . . . . 47.83(16) no
    C3 C4 C5 C6 . . . . -16.04(19) no
    C3 C4 C5 N1 . . . . 164.19(12) no
    N1 C5 C6 C1 . . . . 172.36(12) no
    N1 C5 C6 C7 . . . . -8.13(19) no
    C4 C5 C6 C7 . . . . 172.11(12) no
    C4 C5 C6 C1 . . . . -7.4(2) no
    C1 C6 C7 C8 . . . . -159.39(11) no
    C1 C6 C7 C18 . . . . 76.69(14) no
    C5 C6 C7 C8 . . . . 21.09(17) no
    C5 C6 C7 C18 . . . . -102.84(14) no
    C6 C7 C8 C9 . . . . -18.72(17) no
    C6 C7 C8 C17 . . . . 162.97(12) no
    C18 C7 C8 C9 . . . . 104.62(15) no
    C18 C7 C8 C17 . . . . -73.69(15) no
    C6 C7 C18 C23 . . . . 55.07(16) no
    C8 C7 C18 C19 . . . . 112.49(15) no
    C8 C7 C18 C23 . . . . -67.03(16) no
    C6 C7 C18 C19 . . . . -125.41(14) no
    C7 C8 C9 N1 . . . . 3.4(2) no
    C17 C8 C9 N1 . . . . -178.31(13) no
    C17 C8 C9 N2 . . . . -0.8(2) no
    C7 C8 C9 N2 . . . . -179.15(13) no
    N1 C10 C11 C12 . . . . -179.16(14) no
    C15 C10 C11 C12 . . . . 0.4(2) no
    N1 C10 C15 C14 . . . . 179.60(13) no
    C11 C10 C15 C14 . . . . 0.1(2) no
    C10 C11 C12 C13 . . . . -0.8(2) no
    C11 C12 C13 C14 . . . . 0.7(2) no
    C11 C12 C13 C16 . . . . -178.22(15) no
    C12 C13 C14 C15 . . . . -0.3(2) no
    C16 C13 C14 C15 . . . . 178.66(14) no
    C13 C14 C15 C10 . . . . -0.1(2) no
    C7 C18 C19 C20 . . . . -179.83(14) no
    C23 C18 C19 C20 . . . . -0.3(2) no
    C7 C18 C23 C22 . . . . 179.08(14) no
    C19 C18 C23 C22 . . . . -0.5(2) no
    C18 C19 C20 C21 . . . . 0.9(2) no
    C19 C20 C21 Cl1 . . . . 179.82(13) no
    C19 C20 C21 C22 . . . . -0.7(2) no
    Cl1 C21 C22 C23 . . . . 179.45(12) no
    C20 C21 C22 C23 . . . . -0.1(2) no
    C21 C22 C23 C18 . . . . 0.6(2) no
loop_
    _geom_hbond_atom_site_label_D
    _geom_hbond_atom_site_label_H
    _geom_hbond_atom_site_label_A
    _geom_hbond_site_symmetry_A
    _geom_hbond_distance_DH
    _geom_hbond_distance_HA
    _geom_hbond_distance_DA
    _geom_hbond_angle_DHA
    _geom_hbond_publ_flag
    N2 H2N N3 3_576 0.91 2.17 3.013(2) 153 yes
    C14 H14 O1 1_545 0.93 2.58 3.4577(19) 156 yes
    C3 H3A Cg4 1_655 0.97 2.93 3.7210(16) 139 yes
    C16 H16B Cg3 3_666 0.96 2.81 3.6464(18) 146 yes
_iucr_refine_instructions_details
;
TITL OS-62 in P21/c #14
CELL  0.71073   8.7759  10.6399  20.7929   90.000   93.842   90.000
ZERR     4.00   0.0003   0.0003   0.0007    0.000    0.003    0.000
LATT   1
SYMM  - X, 1/2 + Y, 1/2 - Z
SFAC  C    H    N    O    CL
UNIT  92 80 12 4 4
MERG   2
OMIT    -4.00 180.00
FMAP   2
PLAN    3
ACTA
BOND   $H
CONF
L.S.  13
WGHT    0.056300    0.878900
FVAR       4.80502
C1    1    0.562600    1.203345    0.307961    11.00000    0.02281    0.02029 =
         0.02674   -0.00221    0.00363   -0.00278
C2    1    0.728968    1.174168    0.302579    11.00000    0.02130    0.02531 =
         0.03699    0.00274    0.00694   -0.00374
AFIX  23
H2A   2    0.786212    1.198345    0.342173    11.00000   -1.20000
H2B   2    0.767220    1.222731    0.267616    11.00000   -1.20000
AFIX   0
C3    1    0.753098    1.035304    0.290185    11.00000    0.02309    0.02774 =
         0.03770    0.00156    0.01208    0.00041
AFIX  23
H3A   2    0.861288    1.018481    0.288105    11.00000   -1.20000
H3B   2    0.701863    1.012121    0.249112    11.00000   -1.20000
AFIX   0
C4    1    0.690309    0.957205    0.343658    11.00000    0.02220    0.02502 =
         0.03829    0.00397    0.00951    0.00323
AFIX  23
H4A   2    0.688184    0.869429    0.331026    11.00000   -1.20000
H4B   2    0.757621    0.965090    0.382392    11.00000   -1.20000
AFIX   0
C5    1    0.532177    0.997823    0.358006    11.00000    0.02063    0.01996 =
         0.02379   -0.00113    0.00579   -0.00142
C6    1    0.470106    1.109112    0.338294    11.00000    0.01898    0.01923 =
         0.02423   -0.00121    0.00499   -0.00006
C7    1    0.304909    1.142052    0.345658    11.00000    0.01989    0.01790 =
         0.02643   -0.00155    0.00678    0.00122
AFIX   3
H7    2    0.296583    1.235423    0.359997    11.00000   -1.20000
AFIX   0
C8    1    0.244531    1.060233    0.397644    11.00000    0.02095    0.02372 =
         0.02241   -0.00166    0.00650    0.00071
C9    1    0.313295    0.950911    0.418408    11.00000    0.02292    0.02352 =
         0.02529    0.00007    0.00837    0.00042
C10   1    0.509994    0.789525    0.408909    11.00000    0.02349    0.01974 =
         0.02419    0.00251    0.00631    0.00226
C11   1    0.617302    0.772071    0.459786    11.00000    0.03617    0.02553 =
         0.03191   -0.00453   -0.00492    0.00013
AFIX  43
H11   2    0.650909    0.840088    0.485002    11.00000   -1.20000
AFIX   0
C12   1    0.674823    0.652781    0.473172    11.00000    0.03639    0.03264 =
         0.03151    0.00138   -0.00814    0.00622
AFIX  43
H12   2    0.747968    0.641678    0.507169    11.00000   -1.20000
AFIX   0
C13   1    0.624935    0.549729    0.436628    11.00000    0.03018    0.02571 =
         0.02489    0.00416    0.00543    0.00600
C14   1    0.517016    0.568916    0.385707    11.00000    0.03713    0.02296 =
         0.02815   -0.00322   -0.00075    0.00240
AFIX  43
H14   2    0.482684    0.500948    0.360615    11.00000   -1.20000
AFIX   0
C15   1    0.459425    0.688293    0.371635    11.00000    0.02961    0.02586 =
         0.02503   -0.00028   -0.00163    0.00341
AFIX  43
H15   2    0.387262    0.699964    0.337324    11.00000   -1.20000
AFIX   0
C16   1    0.684635    0.420095    0.452695    11.00000    0.04490    0.03042 =
         0.03572    0.00595    0.00494    0.01271
AFIX 137
H16A  2    0.637458    0.360525    0.422939    11.00000   -1.50000
H16B  2    0.661245    0.398508    0.495766    11.00000   -1.50000
H16C  2    0.793282    0.418564    0.449627    11.00000   -1.50000
AFIX   0
C17   1    0.108101    1.096711    0.425003    11.00000    0.02425    0.03041 =
         0.02597    0.00207    0.00541    0.00307
C18   1    0.210471    1.129178    0.281675    11.00000    0.01836    0.02135 =
         0.02546    0.00283    0.00630    0.00165
C19   1    0.122773    1.227929    0.256083    11.00000    0.02570    0.02321 =
         0.03850    0.00602    0.00589    0.00373
AFIX  43
H19   2    0.121385    1.303856    0.278194    11.00000   -1.20000
AFIX   0
C20   1    0.036813    1.214821    0.197723    11.00000    0.02652    0.03841 =
         0.04062    0.01497    0.00297    0.00809
AFIX  43
H20   2   -0.020664    1.281736    0.180534    11.00000   -1.20000
AFIX   0
C21   1    0.038008    1.101477    0.165783    11.00000    0.02339    0.05000 =
         0.02872    0.00500    0.00074    0.00409
C22   1    0.123796    1.001496    0.190149    11.00000    0.03226    0.03783 =
         0.02979   -0.00573    0.00059    0.00569
AFIX  43
H22   2    0.123679    0.925352    0.168184    11.00000   -1.20000
AFIX   0
C23   1    0.210249    1.016539    0.247999    11.00000    0.03066    0.02666 =
         0.02775   -0.00053    0.00042    0.00735
AFIX  43
H23   2    0.269173    0.949863    0.264520    11.00000   -1.20000
AFIX   0
N1    3    0.450349    0.913498    0.393740    11.00000    0.02344    0.01924 =
         0.03183    0.00333    0.01056    0.00350
N2    3    0.260364    0.875548    0.464213    11.00000    0.03890    0.03543 =
         0.04760    0.01712    0.02508    0.01166
AFIX   3
H1N   2    0.312590    0.805294    0.475543    11.00000   -1.20000
H2N   2    0.171266    0.895117    0.481947    11.00000   -1.20000
AFIX   0
N3    3   -0.002265    1.127495    0.447257    11.00000    0.03194    0.05305 =
         0.04389    0.00565    0.01678    0.01127
O1    4    0.507135    1.304145    0.289103    11.00000    0.03116    0.02148 =
         0.04571    0.00581    0.00727   -0.00054
CL1   5   -0.068815    1.082439    0.092880    11.00000    0.04828    0.09327 =
         0.04239   -0.00393   -0.01779    0.01707
HKLF 4
REM  OS-62 in P21/c #14
REM R1 =  0.0528 for    4853 Fo > 4sig(Fo)  and  0.0739 for all    6453 data
REM    254 parameters refined using      0 restraints
END
WGHT      0.0563      0.8812
REM Highest difference peak  0.496,  deepest hole -0.476,  1-sigma level  0.054
Q1    1  -0.0569  1.1599  0.1010  11.00000  0.05    0.50
Q2    1   0.5234  1.1562  0.3256  11.00000  0.05    0.37
Q3    1   0.3884  1.1211  0.3427  11.00000  0.05    0.37
;
