# Supplementary material for: Crystal structure of 2-amino-4-(4-chloro­phen­yl)-1-(4-methyl­phen­yl)-5-oxo-1,4,5,6,7,8-hexa­hydro­quinoline-3-carbo­nitrile
Source: Acta Crystallogr E Crystallogr Commun. 2015 Nov 14;71(Pt 12):o949–50. doi: 10.1107/S2056989015021313 (PMC4719917; doi:10.1107/S2056989015021313)
Supplement: Supplementary file 2 [file e-71-0o949-Isup2.hkl]

#
# h,k,l, Fc-squared, Fo-squared, sigma(Fo-squared), status flag
#
data_I
_shelx_title 'OS-62 in P21/c'
_shelx_refln_list_code          4
_shelx_F_calc_maximum      213.80
_exptl_crystal_F_000       816.00
_reflns_d_resolution_high  0.6568

loop_
 _space_group_symop_operation_xyz
 'x, y, z'
 '-x, y+1/2, -z+1/2'
 '-x, -y, -z'
 'x, -y-1/2, z-1/2'

_cell_length_a     8.7759
_cell_length_b    10.6399
_cell_length_c    20.7929
_cell_angle_alpha  90.000
_cell_angle_beta   93.842
_cell_angle_gamma  90.000

_shelx_F_squared_multiplier     1.000

loop_
 _refln_index_h
 _refln_index_k
 _refln_index_l
 _refln_F_squared_calc
 _refln_F_squared_meas
 _refln_F_squared_sigma
 _refln_observed_status
   2   0   0       2019.03       2342.94        15.21 o
   3   0   0          4.14          2.33         0.72 o
   4   0   0       8635.44       9729.34       147.30 o
   5   0   0       5893.97       6440.65        40.09 o
   6   0   0          4.48         10.74         2.18 o
   7   0   0        257.65        286.55        15.80 o
   8   0   0          4.21          4.88         3.49 o
   9   0   0         68.08         44.48         7.61 o
  10   0   0          2.34          2.28         3.97 o
  11   0   0         60.36         67.76        11.76 o
  12   0   0        135.02        124.22        15.60 o
   2   1   0        339.50        350.64         7.31 o
   3   1   0         88.87        118.11         2.98 o
   4   1   0        304.50        332.25         8.21 o
   5   1   0       1704.29       1876.67        21.04 o
   6   1   0        244.29        292.71         8.02 o
   7   1   0          0.56          2.81         1.71 o
   8   1   0          2.49         -1.40         2.49 o
   9   1   0         36.47         37.89         5.14 o
  10   1   0        135.32        144.35        10.40 o
  11   1   0        439.22        458.74        19.83 o
  12   1   0         56.11         51.14         8.23 o
   0   2   0       5006.42       4991.69        21.94 o
   1   2   0       1316.50       1273.12        11.83 o
   2   2   0       3980.92       4253.54        56.05 o
   3   2   0         59.38         70.25         4.57 o
   4   2   0          0.20          0.11         1.55 o
   5   2   0        190.17        200.29         7.40 o
   6   2   0        257.33        251.98         7.35 o
   7   2   0         99.75         94.31         5.00 o
   8   2   0        113.22        102.41         5.53 o
   9   2   0        112.00        101.68         5.30 o
  10   2   0          5.65          3.36         2.57 o
  11   2   0          0.07          9.14         4.03 o
  12   2   0          0.21         -5.75         3.69 o
   1   3   0        368.22        308.36         6.11 o
   2   3   0        741.20        682.02        15.86 o
   3   3   0       1005.86        998.49        10.67 o
   4   3   0       1988.42       2047.47        22.55 o
   5   3   0         39.33         35.76         3.46 o
   6   3   0         21.82         18.90         2.21 o
   7   3   0         13.72         15.18         2.41 o
   8   3   0        110.74        104.66         5.20 o
   9   3   0         46.19         43.10         7.79 o
  10   3   0         13.87         14.27         3.52 o
  11   3   0        132.87        136.45        10.96 o
  12   3   0          1.37         -3.51         4.01 o
   0   4   0        777.59        839.20         9.91 o
   1   4   0       1064.49       1067.31        10.11 o
   2   4   0          0.83          5.89         2.75 o
   3   4   0       1986.41       2072.15        41.18 o
   4   4   0        706.36        785.18        15.81 o
   5   4   0          1.92         -0.73         2.58 o
   6   4   0          0.78          1.49         2.85 o
   7   4   0          3.04          4.97         2.16 o
   8   4   0        287.59        275.82         9.27 o
   9   4   0          7.64          6.35         2.74 o
  10   4   0          1.41          5.50         6.15 o
  11   4   0         33.05         38.15         6.11 o
  12   4   0          5.28          3.67         4.53 o
   1   5   0          5.20          5.73         0.73 o
   2   5   0         24.94         23.93         1.95 o
   3   5   0          7.68         23.85         1.88 o
   4   5   0        476.40        486.88         9.13 o
   5   5   0          1.09         -0.27         2.02 o
   6   5   0         48.84         46.76         4.82 o
   7   5   0        419.17        430.68        12.65 o
   8   5   0         87.60         81.81         5.70 o
   9   5   0        449.99        488.25        27.96 o
  10   5   0         46.13         56.61        10.19 o
  11   5   0         14.06         13.86         4.26 o
   0   6   0        834.56        793.39         9.42 o
   1   6   0        647.45        569.02         7.00 o
   2   6   0       1082.56       1057.83        10.38 o
   3   6   0        155.02        135.43         5.04 o
   4   6   0        242.62        213.55         5.81 o
   5   6   0         37.35         36.01         3.59 o
   6   6   0        171.57        187.69         8.00 o
   7   6   0        131.64        135.38         8.49 o
   8   6   0         20.85         25.90         4.58 o
   9   6   0         18.71         19.98         6.68 o
  10   6   0         27.33         22.46         8.16 o
  11   6   0          1.60          7.60         6.92 o
   1   7   0         31.18         32.26         2.32 o
   2   7   0         39.20         28.32         1.87 o
   3   7   0         48.46         50.50         3.48 o
   4   7   0        102.18         83.64         3.92 o
   5   7   0         70.18         60.80         4.61 o
   6   7   0        234.31        227.91         9.12 o
   7   7   0         10.98          9.38         2.99 o
   8   7   0         13.86         13.72         6.64 o
   9   7   0         49.24         65.54        11.64 o
  10   7   0          2.36          2.22         4.52 o
  11   7   0         33.02         38.46        10.06 o
   0   8   0        230.57        205.07         6.94 o
   1   8   0       1006.32        958.45        21.31 o
   2   8   0        165.97        182.35         7.90 o
   3   8   0          0.01         -1.96         4.41 o
   4   8   0         68.90         79.42         7.77 o
   5   8   0        395.43        390.02        11.79 o
   6   8   0          8.13          8.40         2.51 o
   7   8   0         23.61         30.20         4.57 o
   8   8   0          8.73         15.57         5.85 o
   9   8   0         60.61         69.89        11.88 o
  10   8   0          9.78          5.83         4.95 o
   1   9   0        691.15        658.52        15.04 o
   2   9   0        262.09        312.39        26.72 o
   3   9   0        150.55        152.69         9.60 o
   4   9   0          3.17         -2.11         1.61 o
   5   9   0         17.97         22.49         5.38 o
   6   9   0         53.14         39.18         5.37 o
   7   9   0        301.41        303.03        11.94 o
   8   9   0         36.83         31.98         8.28 o
   9   9   0        175.54        184.88        18.42 o
  10   9   0          2.70         -3.08         4.38 o
   0  10   0        336.56        322.43         8.55 o
   1  10   0         49.10         53.29         3.83 o
   2  10   0       2437.09       2190.71        27.80 o
   3  10   0       1271.70       1205.16        20.05 o
   4  10   0        113.26        114.98         8.55 o
   5  10   0         23.34         25.45         3.86 o
   6  10   0          1.87         -2.47         2.52 o
   7  10   0          7.15          1.11         5.07 o
   8  10   0          0.05         -2.55         5.37 o
   9  10   0          0.54         -1.43         4.07 o
   1  11   0          1.97          3.63         7.21 o
   2  11   0        131.29        115.53         8.56 o
   3  11   0         15.56         30.89         3.73 o
   4  11   0          2.29          7.19         3.54 o
   5  11   0          0.10          2.93         2.59 o
   6  11   0          9.51          9.56         2.73 o
   7  11   0         26.62         30.53         6.00 o
   8  11   0          7.16          2.93         4.32 o
   9  11   0          8.06         -2.27         5.30 o
   0  12   0        141.95        130.24        13.83 o
   1  12   0         35.94         50.18         5.84 o
   2  12   0         24.72         16.38         3.62 o
   3  12   0         22.81         24.32         6.32 o
   4  12   0        118.67        111.11         9.39 o
   5  12   0         27.58         34.99         8.54 o
   6  12   0         11.76         15.73         3.61 o
   7  12   0          9.61         11.46         4.34 o
   8  12   0         21.55         20.48         6.99 o
   1  13   0         70.93         83.07         6.78 o
   2  13   0         39.14         40.59         6.56 o
   3  13   0         13.00         13.12         3.97 o
   4  13   0          9.99         12.50         3.73 o
   5  13   0         10.31         21.57         4.45 o
   6  13   0          5.18          9.32        15.10 o
   0  14   0        102.31        130.34        15.66 o
   1  14   0         15.72         12.59         6.50 o
   2  14   0         42.11         38.35         4.76 o
   3  14   0         23.46         16.26         3.87 o
   4  14   0          1.68          2.51         2.98 o
   5  14   0         10.52         19.15         6.12 o
   6  14   0         32.80         34.78         8.83 o
   1  15   0         22.10         24.06         5.71 o
   2  15   0          3.68          3.61         3.96 o
   3  15   0         12.16         51.39        11.62 o
   4  15   0         26.65         27.73         8.67 o
 -12   1   1          0.16          2.62         3.86 o
 -11   1   1        104.94        107.80        10.55 o
 -10   1   1         89.02         90.10         8.42 o
  -9   1   1        142.56        124.51         8.87 o
  -8   1   1        256.65        291.32        12.07 o
  -7   1   1        489.54        492.28        10.85 o
  -6   1   1          1.35          4.22         1.96 o
  -5   1   1        179.56        127.56         4.62 o
  -4   1   1       4726.03       5482.98        23.54 o
  -3   1   1        210.20        234.09         3.51 o
  -2   1   1       3808.05       3993.59        18.43 o
   2   1   1        995.44        998.81        11.87 o
   3   1   1        281.93        284.73         5.68 o
   4   1   1        503.33        567.77        11.43 o
   5   1   1         71.95         95.03         6.34 o
   6   1   1         20.34         20.65         2.37 o
   7   1   1       1152.22       1162.21        19.14 o
   8   1   1         13.35         15.16         2.32 o
   9   1   1        405.61        395.14        15.34 o
  10   1   1        207.50        218.75        15.68 o
  11   1   1        329.78        359.42        20.80 o
  12   1   1          0.70         -6.57         4.04 o
 -13   2   1          0.12          2.26         3.34 o
 -12   2   1        230.23        210.01        14.06 o
 -11   2   1         19.64         30.10         5.54 o
 -10   2   1         78.78         93.48         6.72 o
  -9   2   1         58.70         65.43         6.45 o
  -8   2   1        273.60        240.82         8.21 o
  -7   2   1         49.53         68.80         3.71 o
  -6   2   1        332.54        348.93         8.42 o
  -5   2   1        100.56        104.48         4.18 o
  -4   2   1       1987.59       2254.18        14.35 o
  -3   2   1       1902.22       1754.09        14.33 o
  -2   2   1       2392.11       2418.84        12.30 o
  -1   2   1       4223.41       4227.95        30.43 o
   1   2   1       1997.84       2061.98        15.66 o
   2   2   1       1023.27       1053.87        33.84 o
   3   2   1        750.69        734.09        12.41 o
   4   2   1          0.66          1.86         1.26 o
   5   2   1         24.17         15.80         2.20 o
   6   2   1        469.35        456.49        25.14 o
   7   2   1         26.71         26.35         2.92 o
   8   2   1         61.35         58.46         4.42 o
   9   2   1        139.14        146.52         7.25 o
  10   2   1          0.28          0.60         2.45 o
  11   2   1          2.06          2.79         7.27 o
  12   2   1          0.06         -2.29         6.47 o
 -13   3   1         49.40         70.80        11.90 o
 -12   3   1         62.43         69.66         8.30 o
 -11   3   1          0.00         -0.66         2.82 o
 -10   3   1         41.09         43.25         5.73 o
  -9   3   1         39.56         38.36         8.04 o
  -8   3   1        388.88        386.50        10.48 o
  -7   3   1         70.02         57.71         3.84 o
  -6   3   1         40.38         41.90         3.01 o
  -5   3   1         12.33         12.04         1.45 o
  -4   3   1        415.59        437.52        15.31 o
  -3   3   1         14.45         14.75         1.89 o
  -2   3   1         31.02         48.77         4.47 o
  -1   3   1        178.00        169.04         3.91 o
   0   3   1        621.89        566.93         3.97 o
   1   3   1        281.13        317.70         5.19 o
   2   3   1         40.25         70.15         3.14 o
   3   3   1         56.92         69.99         4.13 o
   4   3   1        303.28        319.16         6.96 o
   5   3   1        201.98        235.35         8.86 o
   6   3   1         39.53         42.89         4.27 o
   7   3   1        312.64        315.27         9.94 o
   8   3   1        130.04        159.74         7.28 o
   9   3   1         10.48         11.90         2.20 o
  10   3   1         91.78         89.12         8.42 o
  11   3   1        139.28        158.09        17.94 o
  12   3   1         48.31         51.14         7.49 o
 -12   4   1        102.10         93.93         9.46 o
 -11   4   1        219.04        212.84        13.40 o
 -10   4   1         51.88         55.58        10.55 o
  -9   4   1        642.08        656.17        18.96 o
  -8   4   1        485.83        517.37        12.15 o
  -7   4   1       2104.05       2157.65        25.94 o
  -6   4   1          9.07          7.28         2.19 o
  -5   4   1         19.05         17.71         2.96 o
  -4   4   1       2952.16       3057.85        31.75 o
  -3   4   1       1969.77       2416.44       136.09 o
  -2   4   1       6244.30       6337.80       120.41 o
  -1   4   1       1218.46       1116.90         9.35 o
   0   4   1         49.67         57.78         2.26 o
   1   4   1        183.54        193.06         3.84 o
   2   4   1        131.52        161.42         5.91 o
   3   4   1        530.13        513.71         9.93 o
   4   4   1        522.37        507.23        12.40 o
   5   4   1        194.65        158.08         7.56 o
   6   4   1         14.57         16.80         5.84 o
   7   4   1        790.38        817.15        16.42 o
   8   4   1        527.91        544.14        13.20 o
   9   4   1          1.19         -0.85         2.14 o
  10   4   1          7.82          4.75         5.44 o
  11   4   1         31.40         29.67         9.21 o
  12   4   1         66.42         68.38         8.49 o
 -11   5   1         34.40         44.12        10.33 o
 -10   5   1         60.80         50.82        10.46 o
  -9   5   1         42.43         64.45        11.04 o
  -8   5   1        333.37        325.50        12.56 o
  -7   5   1         36.31         39.56         3.37 o
  -6   5   1        500.25        482.00        10.13 o
  -5   5   1        477.05        481.54        12.14 o
  -4   5   1       1180.56       1166.69        14.42 o
  -3   5   1        194.83        195.80        10.88 o
  -2   5   1       1695.83       1799.24        42.47 o
  -1   5   1        559.18        589.05         6.00 o
   0   5   1         61.96         52.51         2.08 o
   1   5   1        689.09        776.41         7.03 o
   2   5   1       2684.50       2861.93        76.84 o
   3   5   1        434.37        422.17         9.00 o
   4   5   1        483.33        505.79        12.85 o
   5   5   1       1040.63       1096.46        17.19 o
   6   5   1        594.96        577.72        15.89 o
   7   5   1        896.79        893.89        20.99 o
   8   5   1          2.06          1.54         1.79 o
   9   5   1        497.43        532.68        29.21 o
  10   5   1         38.13         25.33         6.86 o
  11   5   1         63.86         64.31        12.14 o
 -11   6   1          8.36          3.56         5.84 o
 -10   6   1        394.01        412.04        27.54 o
  -9   6   1         94.24        106.73        13.77 o
  -8   6   1         53.93         44.22         8.95 o
  -7   6   1          8.31          8.28         3.09 o
  -6   6   1        944.56        925.26        12.81 o
  -5   6   1        783.63        747.32        14.42 o
  -4   6   1        163.87        196.78         5.73 o
  -3   6   1        185.98        210.13         5.79 o
  -2   6   1        143.50        155.89         4.37 o
  -1   6   1        433.69        459.99         7.50 o
   0   6   1         15.43         32.60         3.04 o
   1   6   1         58.50         93.80         2.86 o
   2   6   1        171.59        184.98         4.68 o
   3   6   1         52.40         52.25         5.97 o
   4   6   1         68.20         68.02         3.18 o
   5   6   1         63.41         66.34         4.69 o
   6   6   1        684.97        625.88        22.46 o
   7   6   1        206.73        176.33         9.72 o
   8   6   1         62.73         54.64         5.99 o
   9   6   1          1.68         -0.52         4.54 o
  10   6   1        181.13        215.93        20.11 o
  11   6   1        103.54         95.77        13.76 o
 -11   7   1         18.09         24.41         8.42 o
 -10   7   1          2.91          9.17         5.09 o
  -9   7   1        121.82        133.20        15.29 o
  -8   7   1          0.11         -1.87         4.28 o
  -7   7   1          4.46          3.29         2.03 o
  -6   7   1         34.21         37.79         4.01 o
  -5   7   1          0.92          5.46         1.64 o
  -4   7   1        214.96        210.03         7.18 o
  -3   7   1        184.09        172.87         4.81 o
  -2   7   1         50.61         49.76         2.14 o
  -1   7   1         35.16         47.52         3.19 o
   0   7   1        200.05        194.00         4.46 o
   1   7   1        853.70        783.83         7.71 o
   2   7   1        248.32        225.08         6.23 o
   3   7   1          7.32          9.82         1.66 o
   4   7   1         97.72         91.61         3.89 o
   5   7   1         58.79         52.75         4.46 o
   6   7   1         54.45         43.71         4.47 o
   7   7   1         37.10         35.28         4.70 o
   8   7   1         45.13         45.03         5.82 o
   9   7   1        493.19        528.37        30.15 o
  10   7   1         15.97         26.54         8.62 o
  11   7   1          7.18          9.21         5.17 o
 -10   8   1         46.86         42.11         9.88 o
  -9   8   1          4.24          0.17         4.49 o
  -8   8   1        220.99        206.95        18.07 o
  -7   8   1          7.35          3.70         2.13 o
  -6   8   1         16.23         11.82         2.53 o
  -5   8   1        198.31        197.97         6.62 o
  -4   8   1          1.54         -1.08         1.86 o
  -3   8   1        224.97        235.81         7.42 o
  -2   8   1        408.72        370.63        14.79 o
  -1   8   1       1431.51       1402.35        17.43 o
   0   8   1          5.79          9.24         1.31 o
   1   8   1         11.13         11.27         1.76 o
   2   8   1        546.92        480.55        15.56 o
   3   8   1          1.64         -5.83         2.91 o
   4   8   1        653.63        618.00        10.53 o
   5   8   1          9.18          7.05         2.31 o
   6   8   1         20.19          9.98         2.52 o
   7   8   1        114.92        121.94         8.62 o
   8   8   1          2.24          4.35         4.20 o
   9   8   1          4.35         17.05         7.41 o
  10   8   1          2.91          8.17         5.54 o
 -10   9   1          0.25          8.14         5.17 o
  -9   9   1          8.76         14.86         7.05 o
  -8   9   1         43.33         38.01         8.79 o
  -7   9   1          4.97          7.18         3.36 o
  -6   9   1         35.94         23.91         3.48 o
  -5   9   1         25.08         20.14         2.85 o
  -4   9   1         37.03         47.48         6.23 o
  -3   9   1        140.72        130.47         5.28 o
  -2   9   1          2.10         13.54         2.89 o
  -1   9   1       1140.53       1071.14        16.16 o
   0   9   1        501.49        502.21         7.57 o
   1   9   1         28.27         22.26         3.18 o
   2   9   1       1413.37       1419.45        19.61 o
   3   9   1         71.76         74.80         4.35 o
   4   9   1          5.70          7.33         3.11 o
   5   9   1          0.32          0.64         2.38 o
   6   9   1          1.70          2.01         2.13 o
   7   9   1         49.50         50.60         6.28 o
   8   9   1         87.64         96.78        13.02 o
   9   9   1          0.07          7.16         5.71 o
  10   9   1         74.16         87.37        13.73 o
  -9  10   1        103.68        115.74        14.82 o
  -8  10   1         12.16          8.01         3.96 o
  -7  10   1         11.44          8.05         6.52 o
  -6  10   1          0.30         -1.51         2.27 o
  -5  10   1         14.07         15.43         3.16 o
  -4  10   1         80.58         78.61         7.02 o
  -3  10   1          6.03         69.89        11.78 o
  -2  10   1        186.36        335.68        12.83 o
  -1  10   1          6.88          4.08         3.52 o
   0  10   1        134.79        131.49         5.08 o
   1  10   1        129.65        117.82         8.28 o
   2  10   1         46.01         84.96         6.55 o
   3  10   1        137.14        155.50        16.22 o
   4  10   1         95.90        117.17         8.38 o
   5  10   1        176.55        182.61         8.97 o
   6  10   1         26.54         31.15         4.78 o
   7  10   1         36.10         41.26         6.04 o
   8  10   1          0.13          4.37         4.50 o
   9  10   1         61.84         67.83        12.20 o
  -9  11   1          1.07        -11.47         6.47 o
  -8  11   1          7.18          9.14         5.05 o
  -7  11   1          0.71          2.49         3.03 o
  -6  11   1         21.79         22.32         3.91 o
  -5  11   1         54.11         59.45         5.46 o
  -4  11   1         18.37         13.03         3.60 o
  -3  11   1        164.79        138.64         7.22 o
  -2  11   1         62.92         53.52         4.43 o
  -1  11   1         23.60         30.37         5.82 o
   0  11   1        223.12        210.87         9.19 o
   1  11   1         98.14         86.82         7.23 o
   2  11   1         76.59         84.49         7.56 o
   3  11   1         74.47         78.62         7.64 o
   4  11   1        105.15        104.53         8.30 o
   5  11   1          0.12          3.95         2.25 o
   6  11   1         10.36         14.75         3.44 o
   7  11   1          1.82         -3.13         3.97 o
   8  11   1          0.47         -2.73         5.27 o
   9  11   1          2.61          1.24         4.66 o
  -8  12   1        127.43        140.02        15.66 o
  -7  12   1         54.98         85.23         9.27 o
  -6  12   1         62.57         78.68         8.53 o
  -5  12   1         21.89         20.03         3.78 o
  -4  12   1          0.08          3.91         3.30 o
  -3  12   1         52.04         55.97        12.01 o
  -2  12   1          0.88          9.98         3.26 o
  -1  12   1         10.76         10.37         2.31 o
   0  12   1          0.34          9.97         3.71 o
   1  12   1          6.16          3.75         2.53 o
   2  12   1          0.35          0.81         2.59 o
   3  12   1         29.05         36.21         5.80 o
   4  12   1         15.10         25.68         5.39 o
   5  12   1         70.44         98.50         9.39 o
   6  12   1          0.77          6.56         3.48 o
   7  12   1         22.78         17.66         4.60 o
   8  12   1         18.53         14.37         5.99 o
  -6  13   1         16.57         17.80         7.89 o
  -5  13   1         75.97         85.30         7.17 o
  -4  13   1         30.83         24.34         4.96 o
  -3  13   1         28.94         34.04         5.11 o
  -2  13   1         42.68         52.34         6.62 o
  -1  13   1        191.42        205.33        10.08 o
   0  13   1         22.18         26.87         5.19 o
   1  13   1         15.00         13.52         3.08 o
   2  13   1         82.33         74.33         7.57 o
   3  13   1         33.83         48.76         6.42 o
   4  13   1          0.29          6.92         3.39 o
   5  13   1         54.23         61.31         6.32 o
   6  13   1        113.40        123.36         9.23 o
  -6  14   1         61.15         59.08        10.47 o
  -5  14   1        207.67        194.95        20.95 o
  -4  14   1         22.81         27.28         5.35 o
  -3  14   1          8.30         14.07         7.63 o
  -2  14   1         23.89         24.40         4.14 o
  -1  14   1         87.19         88.24         9.40 o
   0  14   1          3.18          5.16         5.91 o
   1  14   1          4.14         12.26         4.74 o
   2  14   1          0.09          2.23         5.48 o
   3  14   1          9.65          8.42         5.64 o
   4  14   1         35.54         32.46         4.93 o
   5  14   1          9.80          8.71         3.67 o
   6  14   1          0.17         -4.22         4.39 o
  -4  15   1          0.01          3.85         4.19 o
  -3  15   1        191.62        234.38        21.74 o
  -2  15   1          5.89         15.90         4.73 o
  -1  15   1         24.72         29.01         6.06 o
   0  15   1          3.66          0.45         3.13 o
   1  15   1         67.60         76.69         8.83 o
   2  15   1          3.24          5.98         3.02 o
   3  15   1        127.84        151.66        15.91 o
   4  15   1         82.42         73.87         8.45 o
 -12   0   2        212.45        215.74        20.40 o
 -11   0   2        320.47        317.55        22.95 o
 -10   0   2         25.78         33.67         7.93 o
  -9   0   2        145.56        157.92        14.39 o
  -8   0   2        213.69        197.16        10.23 o
  -7   0   2          0.92         -0.77         3.36 o
  -6   0   2        199.48        208.17        12.35 o
  -5   0   2        808.08        875.88        22.27 o
  -4   0   2       2685.85       2842.69        21.89 o
  -3   0   2       7267.13       8168.24       110.97 o
  -2   0   2       2337.09       2486.71        34.24 o
   2   0   2       2371.60       2474.79        25.38 o
   3   0   2      12563.10      12643.05        67.52 o
   4   0   2        580.83        623.83        16.50 o
   5   0   2       1014.70       1098.45        24.06 o
   6   0   2         31.02         38.43         4.48 o
   7   0   2         65.67         58.73         5.00 o
   8   0   2        401.99        378.30        20.48 o
   9   0   2        515.33        547.38        25.65 o
  10   0   2          8.96          8.78         4.84 o
  11   0   2          3.72         30.59         8.39 o
  12   0   2         72.28         67.85        12.13 o
 -12   1   2         29.01         45.84         7.27 o
 -11   1   2          2.62          2.72         5.99 o
 -10   1   2          0.59          0.04         3.32 o
  -9   1   2        149.18        163.98        10.61 o
  -8   1   2         41.81         35.93         4.74 o
  -7   1   2         45.62         44.49         3.81 o
  -6   1   2         16.10         20.66         2.17 o
  -5   1   2         17.45         28.25         4.49 o
  -4   1   2        290.37        293.14         4.31 o
  -3   1   2         48.81         35.71         1.25 o
  -2   1   2      16889.86      16703.52        69.34 o
  -1   1   2         77.22        101.97         3.02 o
   1   1   2        301.35        276.54         4.33 o
   2   1   2          4.17          2.61         0.67 o
   3   1   2        190.49        195.21         6.09 o
   4   1   2        603.43        577.37        11.55 o
   5   1   2         68.17         85.56         4.13 o
   6   1   2         47.58         39.86         4.21 o
   7   1   2        719.01        711.17        21.48 o
   8   1   2        114.73        133.28         6.71 o
   9   1   2         87.93         89.30         5.86 o
  10   1   2        269.50        271.35        13.85 o
  11   1   2         57.89         65.88         7.59 o
  12   1   2          0.00         -6.35         3.31 o
 -13   2   2         15.97         20.56         6.62 o
 -12   2   2         16.43         20.66         5.83 o
 -11   2   2         89.41         95.84         9.49 o
 -10   2   2          0.04          4.41         3.00 o
  -9   2   2         13.12         14.88         2.78 o
  -8   2   2         24.52         20.89         2.48 o
  -7   2   2         93.25         86.67         4.40 o
  -6   2   2        143.96        150.92         5.34 o
  -5   2   2       1554.61       1645.56        13.89 o
  -4   2   2        124.45        109.12         4.10 o
  -3   2   2         99.76         60.18         2.06 o
  -2   2   2        869.21        848.01         7.81 o
  -1   2   2         25.17         25.47         5.12 o
   0   2   2       1056.90       1060.29         8.57 o
   1   2   2         20.67         18.59         1.45 o
   2   2   2       3517.93       3473.85        17.11 o
   3   2   2        252.01        250.82         5.16 o
   4   2   2        184.26        172.13         5.05 o
   5   2   2          0.40          2.59         1.41 o
   6   2   2        148.35        156.40         7.69 o
   7   2   2          0.64          1.65         1.68 o
   8   2   2          9.85          6.44         2.05 o
   9   2   2        106.63         98.26         6.05 o
  10   2   2          9.60         16.01         4.54 o
  11   2   2         65.89         67.75         7.77 o
  12   2   2          4.14          0.46         5.68 o
 -13   3   2          1.09          3.04         3.38 o
 -12   3   2         55.92         51.27         7.41 o
 -11   3   2          3.51          2.57         4.18 o
 -10   3   2        126.85        134.08        10.25 o
  -9   3   2        347.36        341.04        14.06 o
  -8   3   2        800.54        887.38        16.89 o
  -7   3   2        210.80        211.07         7.03 o
  -6   3   2         40.85         36.61         2.76 o
  -5   3   2         22.97         34.67         2.42 o
  -4   3   2         27.75         60.87         2.55 o
  -3   3   2        126.87        125.28         4.33 o
  -2   3   2          1.10          6.00         2.05 o
  -1   3   2       1580.96       1516.84        10.06 o
   0   3   2       1786.53       1656.38        12.28 o
   1   3   2       1416.23       1485.85         9.41 o
   2   3   2       4479.14       4360.61        52.62 o
   3   3   2        274.23        341.74         8.92 o
   4   3   2         87.20         94.20         7.12 o
   5   3   2       1455.32       1477.70        22.54 o
   6   3   2        209.25        217.82         9.34 o
   7   3   2        795.96        787.14        18.84 o
   8   3   2        518.30        507.30        13.01 o
   9   3   2          2.08          1.60         2.49 o
  10   3   2          1.38          4.02         2.50 o
  11   3   2          2.79         -1.00         6.30 o
  12   3   2         11.96         15.69         6.22 o
 -12   4   2         81.00         83.90        10.17 o
 -11   4   2         72.88         68.21         7.78 o
 -10   4   2          4.49         14.00         9.37 o
  -9   4   2         53.93         70.53        11.82 o
  -8   4   2        381.64        391.86        10.18 o
  -7   4   2         24.16         28.17         2.85 o
  -6   4   2        238.25        239.88         9.38 o
  -5   4   2       1506.57       1593.07        25.63 o
  -4   4   2        353.22        347.00         8.85 o
  -3   4   2        682.26        726.57        13.27 o
  -2   4   2         67.26         78.61         2.57 o
  -1   4   2         54.43         66.71         2.70 o
   0   4   2       6932.83       7058.13        26.30 o
   1   4   2       7165.49       7285.34        43.79 o
   2   4   2          6.90         13.55         1.77 o
   3   4   2        865.52        917.15        15.63 o
   4   4   2          6.33         15.31         2.73 o
   5   4   2        124.88        114.95         6.51 o
   6   4   2        314.28        322.87        19.48 o
   7   4   2        220.48        218.45        10.66 o
   8   4   2         32.52         47.64         5.17 o
   9   4   2        236.16        246.58        10.48 o
  10   4   2        121.62        116.83        14.46 o
  11   4   2         30.71         30.75         8.84 o
 -11   5   2          0.65          1.53         5.68 o
 -10   5   2        418.55        461.70        28.96 o
  -9   5   2        190.54        200.64        17.80 o
  -8   5   2         91.76         82.36        11.35 o
  -7   5   2        152.19        155.41         6.06 o
  -6   5   2          0.05          4.69         2.90 o
  -5   5   2        740.11        749.10        13.68 o
  -4   5   2        514.05        522.47        14.96 o
  -3   5   2        720.61        714.77        21.13 o
  -2   5   2       1194.79       1163.95        38.59 o
  -1   5   2        240.06        326.78         4.50 o
   0   5   2       3809.87       3901.46        14.97 o
   1   5   2        199.06        264.70         5.13 o
   2   5   2        261.65        251.29        10.60 o
   3   5   2         43.29         48.72         2.21 o
   4   5   2        617.13        666.64        12.66 o
   5   5   2         73.44         70.61         5.66 o
   6   5   2        842.87        820.69        23.56 o
   7   5   2        382.01        371.99        11.88 o
   8   5   2        117.42        106.65         7.10 o
   9   5   2          5.29          9.95         3.57 o
  10   5   2         42.17         46.24         9.89 o
  11   5   2          0.37          9.24         7.19 o
 -11   6   2         51.88         66.49        12.48 o
 -10   6   2        103.57        133.13        17.01 o
  -9   6   2         28.71         32.47         8.40 o
  -8   6   2        145.65        158.34        15.32 o
  -7   6   2          0.82          5.22         5.28 o
  -6   6   2         41.36         39.73         2.96 o
  -5   6   2        850.66        813.60         9.34 o
  -4   6   2         19.20         22.53         2.73 o
  -3   6   2        760.00        748.11        10.69 o
  -2   6   2        750.07        693.26        19.69 o
  -1   6   2        944.92        993.89        40.58 o
   0   6   2       2382.62       2495.77        14.76 o
   1   6   2        181.50        193.72         5.09 o
   2   6   2        157.81        127.25         9.01 o
   3   6   2        141.03        134.60        11.61 o
   4   6   2         42.36         34.52         3.33 o
   5   6   2        189.01        179.90         7.52 o
   6   6   2        460.66        433.58        28.31 o
   7   6   2        122.84        124.33         8.47 o
   8   6   2         93.16        108.00         8.25 o
   9   6   2          0.98          2.76         4.51 o
  10   6   2          2.90          6.90         5.27 o
  11   6   2          3.15          7.86         6.94 o
 -11   7   2          9.58          8.57         7.14 o
 -10   7   2        245.52        252.90        22.27 o
  -9   7   2          1.07          5.48         5.79 o
  -8   7   2         21.53         12.64         4.96 o
  -7   7   2          4.59          4.44         2.59 o
  -6   7   2        464.05        421.60        11.88 o
  -5   7   2        879.78        857.54        13.13 o
  -4   7   2        163.26        178.41         6.91 o
  -3   7   2         19.17         26.29         2.43 o
  -2   7   2          8.42         15.05         1.98 o
  -1   7   2       1527.81       1418.39        19.00 o
   0   7   2         42.46         47.93         2.34 o
   1   7   2         88.75         95.74         2.86 o
   2   7   2         23.78         39.38         3.27 o
   3   7   2          7.93          9.41         2.34 o
   4   7   2        102.53        107.17         4.33 o
   5   7   2         55.86         59.30         4.72 o
   6   7   2        237.11        213.99         9.04 o
   7   7   2          7.45          7.10         3.15 o
   8   7   2          0.46          3.77         5.57 o
   9   7   2        434.56        446.88        27.90 o
  10   7   2         60.77         61.33        11.28 o
  11   7   2          3.11         -3.69         4.61 o
 -10   8   2          5.31         -6.21         5.69 o
  -9   8   2          9.66          3.83         4.28 o
  -8   8   2          4.71         14.87         6.27 o
  -7   8   2         48.04         46.46         4.56 o
  -6   8   2          2.10          0.76         2.09 o
  -5   8   2         30.27         28.88         2.72 o
  -4   8   2        154.80        153.54         8.95 o
  -3   8   2        426.32        406.33         8.78 o
  -2   8   2        489.13        522.55        14.32 o
  -1   8   2        128.65        166.09        12.28 o
   0   8   2         25.30         28.32         1.92 o
   1   8   2         26.73         29.14         1.58 o
   2   8   2          0.01         -4.37         2.56 o
   3   8   2         30.65         24.97         2.85 o
   4   8   2        195.39        181.03         6.37 o
   5   8   2         21.46         22.77         3.37 o
   6   8   2          2.52          5.19         2.37 o
   7   8   2        120.01        130.22         9.37 o
   8   8   2        185.04        195.35        11.68 o
   9   8   2         78.82         62.96        11.06 o
  10   8   2         13.77          7.70         5.72 o
 -10   9   2         19.73         28.02         8.89 o
  -9   9   2         10.30          7.39         6.45 o
  -8   9   2          0.09         -7.64         5.68 o
  -7   9   2          7.63          1.07         3.30 o
  -6   9   2         35.28         21.31         3.25 o
  -5   9   2         11.68          5.20         2.10 o
  -4   9   2        601.61        554.50        11.59 o
  -3   9   2          2.81         14.80         2.31 o
  -2   9   2        217.24        248.88        11.69 o
  -1   9   2         10.14         81.06         7.25 o
   0   9   2        179.64        178.21         5.88 o
   1   9   2         93.42        100.46         4.90 o
   2   9   2        642.69        587.76        15.27 o
   3   9   2        134.51        115.53         9.93 o
   4   9   2          2.30          4.16         1.50 o
   5   9   2         18.35         15.84         2.28 o
   6   9   2         27.43         36.17         4.33 o
   7   9   2         29.03         30.37         5.10 o
   8   9   2         73.46         78.30        11.76 o
   9   9   2         13.19         11.31         5.85 o
  10   9   2          1.83         -3.14         4.61 o
  -9  10   2          0.03          5.38         5.18 o
  -8  10   2          8.35          3.79         3.62 o
  -7  10   2         39.16         37.06         6.20 o
  -6  10   2         54.49         52.41         5.35 o
  -5  10   2          0.17          0.02         2.08 o
  -4  10   2          1.88          4.25         2.69 o
  -3  10   2         31.82         29.89         4.55 o
  -2  10   2         72.18         83.67         5.25 o
  -1  10   2        215.23        215.59        10.96 o
   0  10   2        305.89        350.11        11.61 o
   1  10   2         54.29         43.77         3.99 o
   2  10   2        160.32        173.76         7.24 o
   3  10   2        104.73         92.56         5.77 o
   4  10   2         23.01         30.20         2.89 o
   5  10   2         17.02         22.71         3.58 o
   6  10   2         26.01         24.52         3.85 o
   7  10   2          0.98          3.57         3.14 o
   8  10   2         18.13         11.61         6.14 o
   9  10   2          0.16         -2.23         5.79 o
  -9  11   2          3.68         -1.49         4.33 o
  -8  11   2          3.13          3.17         4.77 o
  -7  11   2         18.49         19.80         9.21 o
  -6  11   2         44.52         62.99         5.77 o
  -5  11   2          6.56         10.40         2.93 o
  -4  11   2         28.36         20.54         3.99 o
  -3  11   2          1.90         11.17         2.66 o
  -2  11   2         88.60         87.00         7.27 o
  -1  11   2        194.21        147.59         7.51 o
   0  11   2         17.48         38.62         5.40 o
   1  11   2          0.00         -1.97         6.17 o
   2  11   2        181.09        187.86        11.05 o
   3  11   2        239.30        227.03        12.42 o
   4  11   2          3.51          5.45         2.37 o
   5  11   2          0.06          2.91         2.32 o
   6  11   2         85.54         77.16         7.02 o
   7  11   2          3.01          1.94         2.35 o
   8  11   2          2.75         -3.16         4.80 o
   9  11   2         47.22         36.21         8.86 o
  -8  12   2         72.16        121.88        15.15 o
  -7  12   2          5.40          7.51         4.40 o
  -6  12   2         15.51         27.78         5.66 o
  -5  12   2         19.87         25.47         4.11 o
  -4  12   2         14.40          9.85         3.75 o
  -3  12   2        154.60        150.87        10.17 o
  -2  12   2          8.59         11.98         6.18 o
  -1  12   2          0.50          2.19         2.64 o
   0  12   2         46.10         43.35         5.83 o
   1  12   2         21.24         22.01         4.00 o
   2  12   2          2.22          0.63         2.89 o
   3  12   2         66.54         82.48        10.58 o
   4  12   2          1.07         14.49         3.87 o
   5  12   2          4.03          5.60         2.77 o
   6  12   2         13.07          7.49         3.79 o
   7  12   2         16.89         21.44         8.08 o
  -6  13   2          7.36          1.33         4.96 o
  -5  13   2         58.42         61.16         5.89 o
  -4  13   2         26.13         26.46         4.94 o
  -3  13   2         48.00         49.46         6.21 o
  -2  13   2         39.91         46.43         5.01 o
  -1  13   2          1.13          9.42         4.15 o
   0  13   2          4.91          5.09         3.45 o
   1  13   2         42.98         34.83         5.50 o
   2  13   2         10.21         12.97         3.58 o
   3  13   2         42.64         53.50         6.95 o
   4  13   2         93.32        108.75         8.93 o
   5  13   2         69.91         93.54         7.78 o
   6  13   2         74.18         81.58         8.93 o
  -4  14   2          6.13          3.28         4.95 o
  -3  14   2        195.96        214.85        14.24 o
  -2  14   2         14.42         15.84         8.41 o
  -1  14   2         80.56        103.36        10.18 o
   0  14   2          6.45         20.26         5.41 o
   1  14   2          1.99         -2.81         3.51 o
   2  14   2          4.42          1.77         2.78 o
   3  14   2         93.27         91.53         9.36 o
   4  14   2        234.58        265.24        12.97 o
   5  14   2         24.74         33.92         6.19 o
   6  14   2         42.52         52.24         9.91 o
  -3  15   2         95.48        101.19        14.64 o
  -2  15   2        116.91        148.94        17.28 o
  -1  15   2          0.02          2.96         4.13 o
   0  15   2          5.81          9.03         3.66 o
   1  15   2         11.84          2.81         5.52 o
   2  15   2         33.25          7.91         3.62 o
   3  15   2         87.35         89.57        12.48 o
   4  15   2         53.53         57.72         7.81 o
 -13   1   3        305.73        320.14        25.36 o
 -12   1   3          0.88         -1.12         3.43 o
 -11   1   3          7.21         11.65         4.45 o
 -10   1   3         18.25         19.44         4.58 o
  -9   1   3        382.76        374.37        19.00 o
  -8   1   3         86.30         57.38        12.11 o
  -7   1   3         47.08         47.73         4.80 o
  -6   1   3        725.01        790.99        28.13 o
  -5   1   3        558.36        595.02         7.30 o
  -4   1   3        264.59        367.43         4.40 o
  -3   1   3        578.40        611.76         7.63 o
  -2   1   3      24316.17      24023.06       244.62 o
  -1   1   3       1791.49       1923.93        66.20 o
   0   1   3       2593.79       2515.34        91.49 o
   1   1   3      20701.24      20569.48       221.82 o
   2   1   3        423.62        401.76         8.19 o
   3   1   3       2750.92       2712.03        23.59 o
   4   1   3        307.60        284.90         8.59 o
   5   1   3          8.84         -5.12         2.56 o
   6   1   3       1035.74       1098.84        16.36 o
   7   1   3        133.46        120.64         6.11 o
   8   1   3        344.17        316.96        10.38 o
   9   1   3         14.91         15.44         2.64 o
  10   1   3         35.73         31.51         5.34 o
  11   1   3         11.94         11.82         3.85 o
  12   1   3         21.59         23.38         5.47 o
 -13   2   3          1.00          6.50         4.82 o
 -12   2   3        271.62        290.38        16.58 o
 -11   2   3          9.39         11.31         5.48 o
 -10   2   3         46.96         49.60         6.49 o
  -9   2   3          0.52          3.09         2.71 o
  -8   2   3        445.59        403.47        15.11 o
  -7   2   3        520.41        538.75        14.33 o
  -6   2   3        205.45        222.12         6.15 o
  -5   2   3        122.90        102.04         6.30 o
  -4   2   3        219.70        284.00         5.39 o
  -3   2   3       1294.61       1436.49        14.76 o
  -2   2   3      11042.67      11190.07        53.64 o
  -1   2   3        323.54        294.05         6.32 o
   0   2   3        769.25        855.72        12.79 o
   1   2   3      10625.06      10700.53       121.77 o
   2   2   3       4239.80       4290.56        38.86 o
   3   2   3        151.42        159.00         8.41 o
   4   2   3         17.22         25.86         2.76 o
   5   2   3        470.50        504.53        12.99 o
   6   2   3        311.51        303.12        10.90 o
   7   2   3        125.72        121.34         7.60 o
   8   2   3        105.40         97.96         5.97 o
   9   2   3        186.27        178.75         8.44 o
  10   2   3         10.64          7.81         2.35 o
  11   2   3         51.97         56.15         6.80 o
  12   2   3         16.02         -3.19         6.60 o
 -12   3   3         17.74         20.63         6.60 o
 -11   3   3         16.44         12.60         4.08 o
 -10   3   3         35.02         28.58         5.12 o
  -9   3   3          4.37          2.34         2.56 o
  -8   3   3         92.63         93.08         7.63 o
  -7   3   3         27.20         21.43         3.10 o
  -6   3   3        179.08        170.74         5.54 o
  -5   3   3        139.26        140.58         4.48 o
  -4   3   3        480.13        520.14         6.32 o
  -3   3   3        116.45        116.23         2.84 o
  -2   3   3        791.86        854.51         8.82 o
  -1   3   3        128.50         98.91         5.72 o
   0   3   3        214.95        215.38         2.83 o
   1   3   3          0.58          1.65         0.55 o
   2   3   3       2376.37       2438.82        24.09 o
   3   3   3        100.01        116.18         5.55 o
   4   3   3        713.29        778.72        12.16 o
   5   3   3         50.13         39.71         3.99 o
   6   3   3         37.16         33.91         4.22 o
   7   3   3        138.34        139.74         8.21 o
   8   3   3        104.31         96.96         6.14 o
   9   3   3        220.48        219.37         9.35 o
  10   3   3         13.39         15.47         6.06 o
  11   3   3          2.92         -0.59         5.98 o
  12   3   3         40.32         40.76         9.85 o
 -12   4   3          6.11         14.58         7.49 o
 -11   4   3         26.32         26.28         4.98 o
 -10   4   3          0.32          6.21         3.98 o
  -9   4   3        105.42        109.56         8.76 o
  -8   4   3         37.70         38.54         5.12 o
  -7   4   3         65.85         62.49         3.80 o
  -6   4   3       1216.00       1270.63        15.07 o
  -5   4   3         11.06         12.74         1.59 o
  -4   4   3        501.97        494.53         6.15 o
  -3   4   3         15.37         18.87         3.27 o
  -2   4   3        508.03        528.36        15.73 o
  -1   4   3       1516.47       1432.53        23.05 o
   0   4   3       1304.12       1274.12         8.93 o
   1   4   3       2874.87       2712.94        22.85 o
   2   4   3        930.79        903.87        20.56 o
   3   4   3         28.57         26.08         2.89 o
   4   4   3        126.93        133.11         6.71 o
   5   4   3          1.57          0.63         1.88 o
   6   4   3        393.17        376.14        13.13 o
   7   4   3        770.47        744.50        19.38 o
   8   4   3        490.60        475.29        16.46 o
   9   4   3        261.91        263.68        10.42 o
  10   4   3         16.28          7.70         7.87 o
  11   4   3          1.68          5.54         5.15 o
 -11   5   3         85.13        106.32        14.55 o
 -10   5   3         32.08         39.05         7.46 o
  -9   5   3        291.65        304.37        14.09 o
  -8   5   3        139.81        134.94         8.79 o
  -7   5   3         20.44         17.85         2.37 o
  -6   5   3        141.38        154.84         4.79 o
  -5   5   3         73.18         61.38         2.56 o
  -4   5   3       1418.05       1414.57        24.61 o
  -3   5   3         35.09         39.85         5.55 o
  -2   5   3          5.61          2.86         0.61 o
  -1   5   3          3.45          0.35         0.63 o
   0   5   3         42.40         49.79         1.76 o
   1   5   3       2318.65       2390.78        19.36 o
   2   5   3        646.60        645.53        12.16 o
   3   5   3        590.48        741.04        15.41 o
   4   5   3        255.80        275.73        10.10 o
   5   5   3          5.33          5.90         2.44 o
   6   5   3       1532.36       1422.99        38.24 o
   7   5   3        161.68        158.37         9.50 o
   8   5   3        271.87        250.80        10.43 o
   9   5   3        104.74        127.27         7.26 o
  10   5   3          2.14          5.41         4.39 o
  11   5   3        275.61        293.26        24.18 o
 -11   6   3         32.13         31.45         9.23 o
 -10   6   3         16.65         27.13         7.87 o
  -9   6   3          8.91         17.57         7.36 o
  -8   6   3         32.18         30.50         9.44 o
  -7   6   3        208.74        219.97         9.74 o
  -6   6   3        108.22         95.66         5.23 o
  -5   6   3        416.34        415.42         7.18 o
  -4   6   3         11.48          4.98         1.74 o
  -3   6   3        901.29        756.44        19.66 o
  -2   6   3         70.46         77.23         4.90 o
  -1   6   3         23.01         35.21         2.57 o
   0   6   3        388.06        414.44         8.12 o
   1   6   3       1958.38       1973.49        16.61 o
   2   6   3          0.00          1.22         1.00 o
   3   6   3        102.50         78.89         2.95 o
   4   6   3         55.42         55.79         3.45 o
   5   6   3         69.76         75.94         5.36 o
   6   6   3         66.89         74.25         5.48 o
   7   6   3        165.37        167.65         9.89 o
   8   6   3          3.87          6.00         2.68 o
   9   6   3         51.93         39.13         5.12 o
  10   6   3         21.27          8.76         4.59 o
  11   6   3         38.37         48.93        10.60 o
 -11   7   3         27.42         23.38         8.79 o
 -10   7   3          1.72         15.43         8.53 o
  -9   7   3         40.30         47.33         9.43 o
  -8   7   3         25.62         25.50         7.02 o
  -7   7   3        288.30        271.83         9.71 o
  -6   7   3        218.55        198.83         6.27 o
  -5   7   3        100.95        103.52         9.25 o
  -4   7   3       1068.40       1018.22        11.64 o
  -3   7   3        268.93        222.74        15.47 o
  -2   7   3        628.31        631.64         7.68 o
  -1   7   3        479.30        514.30        11.64 o
   0   7   3        275.30        290.19         5.03 o
   1   7   3          0.08          0.14         0.70 o
   2   7   3          7.90         14.86         3.18 o
   3   7   3        251.40        230.64         9.77 o
   4   7   3        250.24        244.23         8.69 o
   5   7   3         62.49         73.31         5.20 o
   6   7   3         34.99         36.42         4.89 o
   7   7   3         57.64         60.98        12.95 o
   8   7   3        140.59        120.50         9.10 o
   9   7   3         58.20         64.72        11.48 o
  10   7   3        102.74        100.89        14.59 o
  11   7   3          0.12         -4.20         5.66 o
 -10   8   3        121.85        130.27        16.70 o
  -9   8   3         80.53         87.10        13.12 o
  -8   8   3          0.61         -3.83         5.39 o
  -7   8   3         26.61         22.78         4.21 o
  -6   8   3         64.19         55.98         3.71 o
  -5   8   3         65.97         69.10         4.24 o
  -4   8   3        461.44        436.49        15.11 o
  -3   8   3         69.34         74.63         4.41 o
  -2   8   3        776.38        736.88        17.34 o
  -1   8   3       1393.88       1312.38        19.44 o
   0   8   3          0.10          4.57         1.76 o
   1   8   3         46.67         41.92         2.54 o
   2   8   3         19.11         17.08         2.44 o
   3   8   3        129.38        135.92         5.82 o
   4   8   3          5.56          7.96         1.82 o
   5   8   3          3.59          4.17         2.49 o
   6   8   3        142.26        126.06         7.44 o
   7   8   3        467.21        470.83        17.42 o
   8   8   3         41.33         49.40         8.68 o
   9   8   3         33.30         34.04         9.27 o
  10   8   3         70.30         75.01        12.33 o
 -10   9   3          3.04          8.05         5.41 o
  -9   9   3          2.97          1.42         4.94 o
  -8   9   3         13.18          6.31         4.23 o
  -7   9   3         67.58         64.59        15.05 o
  -6   9   3          0.33         -0.86         3.03 o
  -5   9   3          3.26          6.55         2.02 o
  -4   9   3          7.52         43.86         5.77 o
  -3   9   3        576.42        535.78        16.28 o
  -2   9   3        693.31        715.54        18.56 o
  -1   9   3       1791.97       1663.61        23.25 o
   0   9   3        242.00        226.00         4.91 o
   1   9   3         35.92         29.92         2.83 o
   2   9   3        265.10        232.04         9.85 o
   3   9   3        855.65        708.27        13.58 o
   4   9   3         37.19         21.06         2.43 o
   5   9   3          1.46          0.40         1.65 o
   6   9   3         93.83         78.27         6.21 o
   7   9   3         11.50         11.68         4.61 o
   8   9   3         26.68         28.10         5.15 o
   9   9   3        173.59        178.16        18.49 o
  10   9   3          0.01         -2.26         4.39 o
  -9  10   3          9.27          7.30         4.41 o
  -8  10   3         34.74         27.27         7.31 o
  -7  10   3        108.11        112.54         9.93 o
  -6  10   3        314.78        332.80        12.20 o
  -5  10   3          0.00         -0.17         2.06 o
  -4  10   3         51.22         49.63         6.51 o
  -3  10   3        682.12        676.15        19.20 o
  -2  10   3         43.43         52.21         5.57 o
  -1  10   3        139.78        162.67         6.05 o
   0  10   3        880.61        901.00        15.75 o
   1  10   3         48.74         47.29         5.25 o
   2  10   3          8.41         26.24         3.65 o
   3  10   3         18.79         43.76         5.17 o
   4  10   3          5.29         10.93         2.16 o
   5  10   3         29.52         32.22         5.04 o
   6  10   3         16.61         14.30         3.22 o
   7  10   3        353.50        383.70        16.85 o
   8  10   3         58.81         62.62        10.38 o
   9  10   3          4.46         -3.23         4.86 o
  -9  11   3         21.26         26.01         7.81 o
  -8  11   3          4.92          3.37         3.47 o
  -7  11   3          1.78         -4.62         3.45 o
  -6  11   3         70.11         88.38        15.27 o
  -5  11   3          8.69          6.20         2.57 o
  -4  11   3          3.64          5.62         3.47 o
  -3  11   3         29.22         27.94         3.77 o
  -2  11   3        183.90        165.61         9.29 o
  -1  11   3         31.42         38.47         3.97 o
   0  11   3         66.80         52.83         5.85 o
   1  11   3          2.58          6.17        12.29 o
   2  11   3          4.04          2.35         2.48 o
   3  11   3         55.72         71.41         7.63 o
   4  11   3         31.91         32.19         4.89 o
   5  11   3        107.88         98.26         6.96 o
   6  11   3          0.04         -3.97         3.29 o
   7  11   3         17.42         22.78         4.66 o
   8  11   3          5.08          1.29         3.69 o
   9  11   3          2.38         -0.52         3.55 o
  -8  12   3         27.48         22.73         7.67 o
  -7  12   3          2.32          6.51         3.65 o
  -6  12   3         24.29         42.09         6.75 o
  -5  12   3        102.32        105.62         7.40 o
  -4  12   3          2.60          2.68         2.18 o
  -3  12   3        136.73        150.78        10.05 o
  -2  12   3        114.25        106.86         7.05 o
  -1  12   3        116.58        101.13         6.58 o
   0  12   3          1.51          1.93         3.44 o
   1  12   3         34.29         46.12         5.68 o
   2  12   3         65.95         56.42         6.31 o
   3  12   3         27.15         48.34         9.04 o
   4  12   3        258.64        291.35        12.50 o
   5  12   3          5.94          0.70         2.73 o
   6  12   3          2.68          5.24         4.95 o
  -6  13   3          6.90          1.11         4.96 o
  -5  13   3          1.50          5.74         5.94 o
  -4  13   3          6.65         15.11         3.89 o
  -3  13   3          7.16         11.46         3.44 o
  -2  13   3          6.21          5.41         4.51 o
  -1  13   3         54.06         52.91         7.19 o
   0  13   3          0.58         -1.05         3.10 o
   1  13   3          3.97          4.53         3.61 o
   2  13   3         37.04         36.82         9.62 o
   3  13   3         23.28         25.29         5.11 o
   4  13   3         61.21         65.49         6.92 o
   5  13   3         84.73         85.88         7.55 o
   6  13   3         58.18         76.82         9.94 o
  -4  14   3          1.57         -2.80         5.20 o
  -3  14   3          7.24          9.90         5.50 o
  -2  14   3         54.45         51.52         7.48 o
  -1  14   3        191.48        221.86        14.43 o
   0  14   3         93.94         95.47        13.46 o
   1  14   3          1.68         -0.01         3.16 o
   2  14   3          3.90         -8.83         6.51 o
   3  14   3         39.49         47.88         7.21 o
   4  14   3          1.07         10.85         5.70 o
   5  14   3         22.33         24.65         5.64 o
   6  14   3          2.05          7.08         5.86 o
  -4  15   3          2.35          4.59         5.11 o
  -3  15   3          7.10         15.62         6.38 o
  -2  15   3          6.59          6.06         4.72 o
  -1  15   3          0.08         -0.41         5.11 o
   0  15   3          2.91          1.37         3.13 o
   1  15   3          0.08         -0.25         3.16 o
   2  15   3          1.35         -1.79         6.65 o
   3  15   3          8.92          3.63         7.41 o
   4  15   3         39.96         51.40        10.08 o
 -12   0   4         34.15         33.62         8.45 o
 -11   0   4         95.59        117.07        14.10 o
 -10   0   4          0.03         -0.66         3.85 o
  -9   0   4          3.39          0.81         3.46 o
  -8   0   4        175.49        153.17        13.41 o
  -7   0   4        121.62        104.37        10.00 o
  -6   0   4        493.20        532.51        20.91 o
  -5   0   4        570.83        600.69        10.68 o
  -4   0   4       4182.75       4942.04        25.87 o
  -3   0   4          5.40          0.92         0.51 o
  -2   0   4      45710.32      43219.26       109.28 o
  -1   0   4        122.22        116.17         2.08 o
   0   0   4       3480.10       3598.25        60.45 o
   1   0   4      17019.28      16136.88        66.46 o
   2   0   4        764.97        691.01        15.70 o
   3   0   4       1620.42       1602.66        26.79 o
   4   0   4        216.88        167.49         9.64 o
   5   0   4      11566.90      12185.76        89.24 o
   6   0   4        126.65        145.16        10.45 o
   7   0   4          4.32          5.93         2.19 o
   8   0   4        960.87        868.08        35.73 o
   9   0   4        106.97        129.24        13.05 o
  10   0   4        222.21        198.32        17.03 o
  11   0   4        308.21        331.26        23.34 o
  12   0   4         65.64         62.50        11.19 o
 -13   1   4         57.69         67.61        12.57 o
 -12   1   4          1.83          5.61         3.44 o
 -11   1   4          4.25          4.98         3.56 o
 -10   1   4         16.61         18.76         4.57 o
  -9   1   4         51.80         56.53         6.39 o
  -8   1   4         47.77         60.03         6.04 o
  -7   1   4        174.40        191.58         9.67 o
  -6   1   4        361.65        359.10         7.65 o
  -5   1   4        612.85        628.22        20.80 o
  -4   1   4        653.58        796.30        11.75 o
  -3   1   4       9325.94       9984.00        76.77 o
  -2   1   4       1193.77       1350.24         7.87 o
  -1   1   4      15381.76      16148.23        75.75 o
   0   1   4      12875.38      12437.89        59.72 o
   1   1   4      10098.62      10179.80        83.74 o
   2   1   4         54.09         59.85         3.53 o
   3   1   4         41.51         34.34         6.12 o
   4   1   4         76.66         75.32         4.66 o
   5   1   4       1107.18       1160.93        19.07 o
   6   1   4          0.76          2.01         1.79 o
   7   1   4        171.55        155.60         6.91 o
   8   1   4         61.46         58.23         4.81 o
   9   1   4        168.61        177.03         9.24 o
  10   1   4         30.49         29.20         5.16 o
  11   1   4          0.01          0.55         3.00 o
  12   1   4          5.37         -1.51         3.30 o
 -13   2   4         51.58         56.09        11.03 o
 -12   2   4        126.46        129.00        11.14 o
 -11   2   4          0.01         -0.59         5.32 o
 -10   2   4          2.20          1.26         3.35 o
  -9   2   4          5.04         14.68         4.02 o
  -8   2   4         71.46         44.35         5.27 o
  -7   2   4         68.51         61.39         5.38 o
  -6   2   4        168.85        210.86         5.73 o
  -5   2   4       1170.21       1171.53        14.46 o
  -4   2   4        206.95        207.58         9.20 o
  -3   2   4         60.42         34.23         1.37 o
  -2   2   4       4956.72       4772.80        29.60 o
  -1   2   4       1569.10       1582.03        14.86 o
   0   2   4       6856.31       6950.46       100.70 o
   1   2   4       3210.91       3444.49        66.70 o
   2   2   4        185.77        191.26         8.95 o
   3   2   4        126.55        109.11         7.45 o
   4   2   4        597.35        603.48        18.56 o
   5   2   4        477.03        482.24        25.44 o
   6   2   4         78.95         86.68         6.20 o
   7   2   4         29.58         27.33         4.70 o
   8   2   4        120.94        127.16         6.87 o
   9   2   4          1.74         -0.18         2.46 o
  10   2   4         18.69         14.08         3.02 o
  11   2   4          7.92          0.26         3.06 o
  12   2   4         54.79         49.60         7.56 o
 -12   3   4         33.83         38.14         6.47 o
 -11   3   4         93.72        107.57         9.91 o
 -10   3   4         45.33         45.83         6.60 o
  -9   3   4         85.95         76.11         7.39 o
  -8   3   4         45.78         30.92         6.24 o
  -7   3   4        546.48        596.54        10.83 o
  -6   3   4        978.80       1011.85        15.12 o
  -5   3   4         72.45         64.60         3.09 o
  -4   3   4          9.07         19.83         1.38 o
  -3   3   4        345.68        353.96         5.87 o
  -2   3   4        273.15        273.88         5.00 o
  -1   3   4       1975.66       1780.21        44.62 o
   0   3   4         58.98         48.22         1.59 o
   1   3   4        218.43        288.59         4.33 o
   2   3   4        135.64        147.79         6.08 o
   3   3   4        541.12        517.08        20.98 o
   4   3   4          7.50          6.67         1.14 o
   5   3   4         35.32         28.59         2.73 o
   6   3   4          3.73          3.31         2.29 o
   7   3   4         62.11         53.11         5.16 o
   8   3   4        475.56        491.43        16.63 o
   9   3   4        540.86        590.65        15.52 o
  10   3   4        185.79        191.73         9.29 o
  11   3   4         25.73         23.11         4.88 o
  12   3   4          6.12          6.65         5.44 o
 -12   4   4          0.30          0.10         5.16 o
 -11   4   4         57.88         59.67         8.51 o
 -10   4   4        151.89        165.54        11.24 o
  -9   4   4          6.28          5.95         3.21 o
  -8   4   4         67.35         54.24         5.59 o
  -7   4   4        371.01        355.88         8.73 o
  -6   4   4         21.68         25.53         2.48 o
  -5   4   4         45.12         38.84         2.13 o
  -4   4   4         27.01         30.45         1.80 o
  -3   4   4         52.97         53.56         2.65 o
  -2   4   4        977.70       1014.67        22.51 o
  -1   4   4         63.24         54.82         5.07 o
   0   4   4        535.98        549.64         8.37 o
   1   4   4       1490.70       1591.94        10.19 o
   2   4   4         91.61        111.87         7.47 o
   3   4   4        549.90        614.99        13.66 o
   4   4   4        552.45        551.49        13.95 o
   5   4   4         57.66         58.52         5.06 o
   6   4   4        718.41        703.71        18.03 o
   7   4   4        257.72        259.97        12.22 o
   8   4   4        166.89        155.78        10.05 o
   9   4   4         19.27         19.09         3.32 o
  10   4   4         46.84         54.33         7.07 o
  11   4   4          5.22          8.36         5.07 o
 -11   5   4          5.77          5.43         5.51 o
 -10   5   4          6.91          4.55         4.18 o
  -9   5   4         16.21         24.75         4.42 o
  -8   5   4         20.67         20.42         4.18 o
  -7   5   4         12.95          6.47         1.86 o
  -6   5   4          3.46          1.89         1.18 o
  -5   5   4        293.75        305.68         6.04 o
  -4   5   4        763.66        703.76        11.86 o
  -3   5   4        489.55        451.58        14.96 o
  -2   5   4        535.90        601.39        18.19 o
  -1   5   4         62.47         46.35         4.90 o
   0   5   4         15.13         10.53         1.04 o
   1   5   4          5.34         28.03         3.31 o
   2   5   4       2830.69       2914.02        26.93 o
   3   5   4        587.47        603.86        26.69 o
   4   5   4        128.02        130.97        12.42 o
   5   5   4         80.87         84.13         6.92 o
   6   5   4         20.59         26.34         4.74 o
   7   5   4        141.39        194.99        40.09 o
   8   5   4        175.19        169.28        10.50 o
   9   5   4         54.92         54.49         5.67 o
  10   5   4          8.87         12.12         5.38 o
  11   5   4         55.74         57.86        12.45 o
 -11   6   4         27.02         19.21         7.07 o
 -10   6   4          8.71         17.01         6.96 o
  -9   6   4        105.53        133.69        15.25 o
  -8   6   4         36.30         30.68         4.16 o
  -7   6   4         54.40         50.27         4.80 o
  -6   6   4          7.41          5.75         2.97 o
  -5   6   4         32.77         40.39         2.48 o
  -4   6   4       1085.11        984.71        10.47 o
  -3   6   4         97.58         80.90         7.34 o
  -2   6   4        630.94        671.40        20.20 o
  -1   6   4         18.43         10.21         2.20 o
   0   6   4       1328.09       1319.99        16.79 o
   1   6   4        154.48        163.24         7.66 o
   2   6   4        154.26        157.30         5.43 o
   3   6   4        303.95        289.81         7.24 o
   4   6   4         26.53         43.93         4.23 o
   5   6   4        197.66        171.68        10.86 o
   6   6   4        317.44        270.41        15.64 o
   7   6   4        396.49        380.10        12.53 o
   8   6   4          6.75          5.28         3.02 o
   9   6   4         91.23         98.76         8.47 o
  10   6   4         29.30         26.12         7.56 o
  11   6   4         11.51         22.77         7.64 o
 -11   7   4         16.65         23.00         7.60 o
 -10   7   4         17.05         18.78         7.52 o
  -9   7   4          0.00         -8.82         7.07 o
  -8   7   4        153.36        161.04        16.05 o
  -7   7   4         20.04         21.12         4.18 o
  -6   7   4         24.69         26.84         3.73 o
  -5   7   4         12.00         16.02         2.05 o
  -4   7   4         14.29         54.38        25.51 o
  -3   7   4         94.56        106.73         7.05 o
  -2   7   4         23.78         18.46         4.35 o
  -1   7   4         25.72         29.13         4.58 o
   0   7   4        480.08        447.76         6.09 o
   1   7   4         20.81         14.02         1.52 o
   2   7   4          9.33          4.99         1.80 o
   3   7   4         65.65         52.30         3.23 o
   4   7   4          0.09          2.48         1.98 o
   5   7   4         64.19         63.21         8.27 o
   6   7   4          0.03          3.11         8.32 o
   7   7   4         98.69        103.14         8.16 o
   8   7   4         19.05         20.75         7.91 o
   9   7   4          0.29          3.75         4.98 o
  10   7   4          5.49          7.42         5.60 o
  11   7   4          8.07         15.36         6.77 o
 -10   8   4          5.06          3.11         4.68 o
  -9   8   4          1.27         -0.07         4.23 o
  -8   8   4          1.08         -6.96         6.08 o
  -7   8   4          1.44         -9.13         4.57 o
  -6   8   4         89.56         82.75         5.53 o
  -5   8   4        281.99        257.83         7.88 o
  -4   8   4         17.38         38.91         5.88 o
  -3   8   4        114.90        105.42         4.16 o
  -2   8   4        269.57        291.02        11.44 o
  -1   8   4        306.60        347.36        19.19 o
   0   8   4        736.73        702.50         8.32 o
   1   8   4         33.77         38.00         2.53 o
   2   8   4         10.85          4.90         1.48 o
   3   8   4          2.62          2.20         2.57 o
   4   8   4          5.45         -0.18         1.47 o
   5   8   4         45.19         46.08         4.57 o
   6   8   4         23.47         29.46         4.76 o
   7   8   4        142.53        146.08        10.17 o
   8   8   4         13.58         17.36         4.11 o
   9   8   4        161.88        168.02        17.22 o
  10   8   4          2.88          8.08         5.76 o
 -10   9   4          8.00          4.81         3.58 o
  -9   9   4         11.59         11.39         3.96 o
  -8   9   4         27.60         27.40         7.08 o
  -7   9   4          4.13          5.72         5.34 o
  -6   9   4        192.87        161.64         9.32 o
  -5   9   4        212.23        201.19         8.64 o
  -4   9   4          8.93         13.68         3.88 o
  -3   9   4        505.14        493.39        18.05 o
  -2   9   4       1313.32       1362.69        24.72 o
  -1   9   4         99.66        103.23         8.76 o
   0   9   4          0.10          6.09         1.59 o
   1   9   4         90.27         80.15         4.25 o
   2   9   4        694.04        673.30        13.55 o
   3   9   4         62.77         46.11         4.49 o
   4   9   4        154.75        130.28         5.77 o
   5   9   4         32.06         34.51         3.44 o
   6   9   4         47.25         40.52         3.90 o
   7   9   4          5.41          7.42         3.54 o
   8   9   4          0.80          1.59         6.04 o
   9   9   4         37.39         52.15        10.39 o
  10   9   4         29.22         40.74         9.76 o
  -9  10   4         11.34         15.16         6.31 o
  -8  10   4         13.43         12.96         3.68 o
  -7  10   4          4.65          8.06         3.76 o
  -6  10   4          2.12         20.71         4.98 o
  -5  10   4          5.40          7.03         2.83 o
  -4  10   4          0.01          8.77         3.53 o
  -3  10   4        136.22        168.73        19.34 o
  -2  10   4        493.39        446.90        11.63 o
  -1  10   4          1.99         13.67         3.53 o
   0  10   4         42.40         56.26         5.45 o
   1  10   4        122.14        111.27         7.97 o
   2  10   4        237.97        206.36         7.89 o
   3  10   4        837.60        767.66        20.57 o
   4  10   4          5.59          4.40         1.78 o
   5  10   4          0.19          1.49         1.65 o
   6  10   4          8.66          6.08         2.04 o
   7  10   4          1.49          7.50         3.79 o
   8  10   4          4.30         15.81         6.47 o
   9  10   4          2.52         14.13         7.46 o
  -9  11   4          3.54         11.21         6.66 o
  -8  11   4          9.80          7.66         8.36 o
  -7  11   4          0.53         -2.39         6.11 o
  -6  11   4         71.02         82.12         8.53 o
  -5  11   4          5.43         -1.83         2.84 o
  -4  11   4        235.81        235.22        12.72 o
  -3  11   4         57.22         55.70         6.24 o
  -2  11   4          1.04          4.32         1.91 o
  -1  11   4        315.34        277.65        10.83 o
   0  11   4         29.07         28.02         4.62 o
   1  11   4        226.08        223.68        21.22 o
   2  11   4         21.65         13.75         3.42 o
   3  11   4        504.68        513.56        27.27 o
   4  11   4         30.83         26.93         3.83 o
   5  11   4          1.32          1.69         2.13 o
   6  11   4         16.42         11.98         4.32 o
   7  11   4         20.15         12.19         3.13 o
   8  11   4          1.92         -0.80         4.05 o
   9  11   4          3.29         21.81         7.62 o
  -8  12   4          3.23          9.53         5.05 o
  -7  12   4         45.89         49.48         8.50 o
  -6  12   4         23.02         27.30         5.57 o
  -5  12   4         12.73         29.00         5.50 o
  -4  12   4          1.88         -1.14         2.04 o
  -3  12   4          1.66          1.90         2.39 o
  -2  12   4        302.82        295.82        11.15 o
  -1  12   4          9.63          7.93         2.24 o
   0  12   4         55.97         54.38         9.37 o
   1  12   4          1.42         -1.01         3.06 o
   2  12   4          4.07          8.48         3.50 o
   3  12   4        319.56        313.50        15.53 o
   4  12   4        144.65        146.22        11.45 o
   5  12   4         15.46          5.57         2.87 o
   6  12   4         73.33         79.15        15.37 o
   7  12   4          8.55          6.24         4.77 o
  -6  13   4          0.91          8.67         6.79 o
  -5  13   4          6.15          6.30         5.53 o
  -4  13   4         87.06        112.95        15.26 o
  -3  13   4         34.36         30.43        10.52 o
  -2  13   4          9.94          5.45         5.56 o
  -1  13   4         11.60         18.38         4.81 o
   0  13   4         93.33         95.45        14.00 o
   1  13   4        125.66        149.43        10.82 o
   2  13   4         18.98         17.81         4.24 o
   3  13   4          0.48          2.64         3.22 o
   4  13   4          4.16          4.80         2.88 o
   5  13   4         71.91         65.82         6.64 o
   6  13   4         35.69         40.33         5.57 o
  -4  14   4          3.48         -2.04         3.16 o
  -3  14   4         35.95         56.81         7.94 o
  -2  14   4         23.46         38.52         6.46 o
  -1  14   4        168.71        164.83        12.52 o
   0  14   4          7.06          8.40         4.04 o
   1  14   4          7.79          5.34         3.29 o
   2  14   4          4.86          0.81         3.36 o
   3  14   4        193.41        233.31        12.10 o
   4  14   4        262.46        273.34        13.57 o
   5  14   4         50.80         56.24         7.57 o
   6  14   4          3.99          3.63         4.69 o
  -4  15   4          1.12         17.19         7.62 o
  -3  15   4          1.90          6.54         5.18 o
  -2  15   4          1.67          5.61         4.57 o
  -1  15   4         22.86         19.72         4.79 o
   0  15   4         10.71         13.20         4.05 o
   1  15   4         11.11          6.38         6.63 o
   2  15   4         13.54          0.63         8.93 o
   3  15   4          4.09          0.20         3.65 o
 -13   1   5          5.87          5.60         4.48 o
 -12   1   5         15.64         15.03         4.74 o
 -11   1   5          0.00          1.67         3.57 o
 -10   1   5         21.22         21.90         4.35 o
  -9   1   5         45.70         30.80         9.17 o
  -8   1   5         34.74         31.62         4.66 o
  -7   1   5        363.01        395.84        13.82 o
  -6   1   5        225.78        240.47         5.65 o
  -5   1   5        342.77        368.01         7.77 o
  -4   1   5        141.19        132.61         6.78 o
  -3   1   5       1381.57       1471.46        12.82 o
  -2   1   5       1375.70       1501.84        29.25 o
  -1   1   5       3509.05       3754.20        13.80 o
   0   1   5        311.77        264.26         2.90 o
   1   1   5       8432.72       8292.70        59.90 o
   2   1   5       1154.64       1152.70        15.79 o
   3   1   5        429.52        391.37        15.28 o
   4   1   5         20.93         35.07         3.51 o
   5   1   5        142.57        150.52         7.35 o
   6   1   5        760.08        718.05        16.93 o
   7   1   5        389.29        362.60        10.83 o
   8   1   5        446.18        427.57        18.29 o
   9   1   5        557.59        540.52        15.19 o
  10   1   5          2.76          0.67         2.42 o
  11   1   5        121.25        127.08        10.63 o
  12   1   5          3.30          2.66         7.30 o
 -13   2   5         20.25         19.77         6.94 o
 -12   2   5          4.59          8.99         3.94 o
 -11   2   5        254.11        264.73        15.06 o
 -10   2   5         95.10        105.50         9.00 o
  -9   2   5         69.15         73.13         7.31 o
  -8   2   5         17.56         20.46         3.84 o
  -7   2   5        172.29        153.61         8.63 o
  -6   2   5        106.98        107.94         6.66 o
  -5   2   5         47.77         36.56         3.65 o
  -4   2   5       5572.07       6264.58        50.64 o
  -3   2   5          0.13          4.80         0.72 o
  -2   2   5       1546.38       1639.52        24.28 o
  -1   2   5        398.77        441.28         4.17 o
   0   2   5        835.80        913.96        11.71 o
   1   2   5      12119.14      12943.40        94.03 o
   2   2   5       2564.80       2502.68        41.52 o
   3   2   5        605.71        611.04        12.81 o
   4   2   5        446.82        435.53        11.82 o
   5   2   5       2850.92       3000.12        46.56 o
   6   2   5         35.45         33.59         4.04 o
   7   2   5        249.10        227.22        10.81 o
   8   2   5        157.95        142.54         9.18 o
   9   2   5        160.86        158.91         8.27 o
  10   2   5          4.06          0.20         2.58 o
  11   2   5         95.21        112.39         9.77 o
  12   2   5         31.15         32.19         5.83 o
 -12   3   5        277.22        300.38        16.70 o
 -11   3   5        314.05        332.36        16.80 o
 -10   3   5         94.19        105.13         9.11 o
  -9   3   5         20.44         17.33         3.92 o
  -8   3   5         88.69         75.95         6.69 o
  -7   3   5       1279.29       1229.51        24.25 o
  -6   3   5        209.44        203.12         6.03 o
  -5   3   5         81.06         58.63         2.47 o
  -4   3   5         10.15          3.94         1.10 o
  -3   3   5         31.35         39.80         2.20 o
  -2   3   5       3942.99       4130.51        40.88 o
  -1   3   5        136.36        150.08         3.50 o
   0   3   5        229.46        262.97         3.45 o
   1   3   5          1.73          2.71         0.71 o
   2   3   5        269.56        255.86        11.69 o
   3   3   5          0.45          0.29         2.21 o
   4   3   5        135.59        142.64         4.28 o
   5   3   5         60.20         49.39         3.05 o
   6   3   5        468.72        413.56        17.42 o
   7   3   5          8.59         10.91         4.00 o
   8   3   5         80.54         79.75         7.27 o
   9   3   5        151.32        149.97        10.77 o
  10   3   5          0.04         -4.24         3.11 o
  11   3   5         12.84         11.91         4.43 o
  12   3   5          0.26         -3.74         6.75 o
 -12   4   5          3.59         27.71        10.31 o
 -11   4   5        138.72        134.83        10.73 o
 -10   4   5          5.85          9.69         3.73 o
  -9   4   5          0.90          0.98         2.37 o
  -8   4   5         38.38         33.12         4.57 o
  -7   4   5        459.90        486.15        15.05 o
  -6   4   5       1265.14       1285.54        25.57 o
  -5   4   5          6.72         13.96         1.30 o
  -4   4   5        657.55        611.48         8.86 o
  -3   4   5          0.23          9.36         1.74 o
  -2   4   5       2567.21       2669.44        30.02 o
  -1   4   5        389.17        417.44         6.69 o
   0   4   5       1241.35       1278.77        18.42 o
   1   4   5        513.29        595.22         6.63 o
   2   4   5       4352.88       4514.07        39.60 o
   3   4   5        102.51        179.30         7.70 o
   4   4   5        304.20        302.05        10.54 o
   5   4   5         55.74         53.49         4.96 o
   6   4   5        222.85        189.66         9.81 o
   7   4   5       1085.46       1067.51        24.08 o
   8   4   5          4.20          4.37         2.65 o
   9   4   5         50.41         51.17         6.23 o
  10   4   5          3.65          3.73         2.05 o
  11   4   5         14.60         12.36         4.27 o
 -11   5   5         25.02         27.46         8.62 o
 -10   5   5         44.94         46.31         9.66 o
  -9   5   5         69.02         75.56         7.07 o
  -8   5   5          5.93          9.37         3.78 o
  -7   5   5         15.91         15.78         2.64 o
  -6   5   5        116.98        107.86         4.18 o
  -5   5   5         26.75         26.64         2.68 o
  -4   5   5         16.98         15.33         2.97 o
  -3   5   5         61.26         56.31         2.13 o
  -2   5   5        901.09        838.40        15.80 o
  -1   5   5        221.38        224.25        10.69 o
   0   5   5        685.28        717.73         8.01 o
   1   5   5        349.96        304.48         5.95 o
   2   5   5        867.17        878.37        11.37 o
   3   5   5       1252.53       1338.52        22.58 o
   4   5   5        811.00        775.28        17.53 o
   5   5   5       2098.91       2013.12        53.43 o
   6   5   5        518.91        470.20        15.52 o
   7   5   5       2599.53       2514.10        38.09 o
   8   5   5        113.25        109.66         8.74 o
   9   5   5        568.00        580.73        26.02 o
  10   5   5        136.75        130.84        13.07 o
  11   5   5        275.80        291.43        24.35 o
 -11   6   5          3.60          7.06         5.84 o
 -10   6   5         47.85         36.16         8.96 o
  -9   6   5         99.60        104.58        13.18 o
  -8   6   5         14.09          8.30         4.21 o
  -7   6   5         14.02         17.66         6.83 o
  -6   6   5        127.10        128.58         4.31 o
  -5   6   5       1359.40       1274.70        14.31 o
  -4   6   5        279.37        271.13        14.92 o
  -3   6   5         86.39         68.18         5.27 o
  -2   6   5       1247.08       1262.53        20.78 o
  -1   6   5        128.16        130.64         6.27 o
   0   6   5         34.79         58.36         5.80 o
   1   6   5        233.54        237.92         6.05 o
   2   6   5        298.48        291.54         7.84 o
   3   6   5          0.32          0.16         1.29 o
   4   6   5        460.40        424.99        14.33 o
   5   6   5        262.52        278.77        13.95 o
   6   6   5         49.28         43.87         5.10 o
   7   6   5          0.17          0.99         2.41 o
   8   6   5         38.10         37.21         5.40 o
   9   6   5          4.22          0.85         3.47 o
  10   6   5          1.35         -0.70         5.70 o
  11   6   5         26.39         26.16         8.84 o
 -11   7   5         12.06         16.60         7.69 o
 -10   7   5         71.45         65.72        11.68 o
  -9   7   5         98.30        112.30        14.44 o
  -8   7   5        173.81        196.69        18.21 o
  -7   7   5         15.27          3.03         3.51 o
  -6   7   5         90.11         77.60         4.33 o
  -5   7   5        210.54        233.05         7.23 o
  -4   7   5       1965.67       1933.75        30.11 o
  -3   7   5         12.99         16.57         3.42 o
  -2   7   5        138.19        132.88         7.20 o
  -1   7   5         84.83         86.51         3.73 o
   0   7   5         32.80         49.39         2.10 o
   1   7   5        192.42        210.13         5.42 o
   2   7   5         45.22         40.30         3.06 o
   3   7   5         43.83         33.26         2.67 o
   4   7   5         89.90         91.51         4.37 o
   5   7   5        387.99        378.51        10.23 o
   6   7   5        554.75        561.45        17.65 o
   7   7   5          0.04          3.45         2.55 o
   8   7   5          2.74          0.48         6.13 o
   9   7   5         22.48         21.20         4.50 o
  10   7   5         16.44         21.60         8.27 o
 -10   8   5          7.11          0.58         5.05 o
  -9   8   5        124.11        130.39        15.52 o
  -8   8   5          9.37          3.74         4.96 o
  -7   8   5          4.37         -4.37         3.69 o
  -6   8   5        328.22        300.64        12.58 o
  -5   8   5         77.69        103.22         6.43 o
  -4   8   5        751.75        748.62        19.59 o
  -3   8   5        605.08        565.94        13.43 o
  -2   8   5        196.71        182.17         8.93 o
  -1   8   5        498.85        494.49        12.59 o
   0   8   5        502.58        487.28        15.15 o
   1   8   5        375.09        384.70         7.55 o
   2   8   5        177.21        169.07         6.62 o
   3   8   5        103.89        104.97         4.78 o
   4   8   5         38.82         25.78         2.75 o
   5   8   5         23.79         24.51         2.96 o
   6   8   5          2.49          0.03         2.44 o
   7   8   5        219.26        190.10        18.52 o
   8   8   5         14.90         11.17         7.32 o
   9   8   5          9.76          0.07         5.31 o
  10   8   5          3.92          7.08         5.86 o
 -10   9   5          6.95          3.82         4.75 o
  -9   9   5         36.08         29.54         8.25 o
  -8   9   5          7.26          3.16         4.09 o
  -7   9   5         86.69         78.94         7.92 o
  -6   9   5         13.41         15.64         4.52 o
  -5   9   5         27.85         43.38         4.60 o
  -4   9   5        101.42        103.46         7.89 o
  -3   9   5        179.33        199.09        10.50 o
  -2   9   5       1362.66       1459.43        22.98 o
  -1   9   5          0.67         42.93         6.25 o
   0   9   5        105.44        114.28         6.82 o
   1   9   5         38.66         45.28         3.74 o
   2   9   5          8.46          7.78         3.06 o
   3   9   5          2.23          5.90         2.22 o
   4   9   5        128.95        104.28         5.29 o
   5   9   5        149.47        168.31         7.18 o
   6   9   5         45.34         48.78         4.75 o
   7   9   5         30.58         31.84         5.20 o
   8   9   5        172.20        181.01        12.11 o
   9   9   5         24.74         28.29         7.67 o
  10   9   5          0.01         -5.13         5.19 o
  -9  10   5          4.28          9.17         6.36 o
  -8  10   5          0.51         -2.33         2.85 o
  -7  10   5         33.94         36.93         6.04 o
  -6  10   5         75.08         80.82         8.09 o
  -5  10   5          0.10         -0.16         2.48 o
  -4  10   5        106.82        117.93         8.74 o
  -3  10   5         67.32         63.91         4.90 o
  -2  10   5          6.90         15.96         3.46 o
  -1  10   5        194.02        180.07         7.12 o
   0  10   5         88.62         78.05         4.98 o
   1  10   5          0.02         -5.23         6.24 o
   2  10   5         57.40         72.72         6.85 o
   3  10   5          2.13         13.13         4.73 o
   4  10   5          1.11          1.60         2.16 o
   5  10   5         16.35         13.19         2.30 o
   6  10   5          1.43          1.85         2.03 o
   7  10   5         61.21         80.56         6.26 o
   8  10   5          0.02          0.46         2.67 o
   9  10   5        212.83        209.00        19.67 o
  -9  11   5         26.05         33.42         9.19 o
  -8  11   5          5.43          8.93         4.58 o
  -7  11   5          3.36         -4.38         4.04 o
  -6  11   5         21.92         27.12         5.16 o
  -5  11   5         43.01         47.37         6.27 o
  -4  11   5        105.78        116.06        10.21 o
  -3  11   5        101.75        110.01         7.70 o
  -2  11   5         13.34         16.80         2.49 o
  -1  11   5         37.25         43.38         3.54 o
   0  11   5         38.33         39.04         3.73 o
   1  11   5          0.01          1.74         2.69 o
   2  11   5         48.04         42.66         5.67 o
   3  11   5        145.42        160.73         9.06 o
   4  11   5          0.02         -3.32         2.77 o
   5  11   5          0.13         -5.84         9.89 o
   6  11   5          6.64          3.84         2.53 o
   7  11   5          9.07         10.30         3.76 o
   8  11   5         68.34         81.11        11.99 o
   9  11   5         54.72         41.20         9.30 o
  -8  12   5         21.78         32.94         8.86 o
  -7  12   5          0.28          2.08         3.35 o
  -6  12   5          0.26          0.39         2.90 o
  -5  12   5          4.60          8.32         3.89 o
  -4  12   5          0.30          1.80         2.92 o
  -3  12   5          7.20         16.21         2.90 o
  -2  12   5         98.48         74.63         6.59 o
  -1  12   5         23.51         19.42         4.32 o
   0  12   5          1.22         -1.41         3.69 o
   1  12   5         33.03         30.29         6.41 o
   2  12   5        158.13        166.61        19.57 o
   3  12   5         47.04         38.85         5.20 o
   4  12   5          0.12          0.39         3.58 o
   5  12   5          2.36         -0.13         3.02 o
   6  12   5         45.29         41.36         6.81 o
   7  12   5          0.18         -9.66         6.08 o
  -6  13   5         82.37         99.23        14.55 o
  -5  13   5         26.65         20.75         6.94 o
  -4  13   5          1.44         -4.11         6.12 o
  -3  13   5          2.12          7.93         9.59 o
  -2  13   5          5.63          2.55         3.08 o
  -1  13   5         38.00         31.31         5.58 o
   0  13   5         54.41         60.81         7.15 o
   1  13   5          3.31         -1.96         4.38 o
   2  13   5        141.48        142.32        10.96 o
   3  13   5          5.67          2.10         2.65 o
   4  13   5          6.22          6.17         3.49 o
   5  13   5          5.14         14.11         4.25 o
   6  13   5          9.90          2.78         3.14 o
  -4  14   5          8.69          8.63         3.95 o
  -3  14   5         33.52         45.75         7.12 o
  -2  14   5          5.57         14.74         4.63 o
  -1  14   5          7.42         18.15        10.03 o
   0  14   5         37.28         23.72         5.03 o
   1  14   5          4.09         -4.16         5.25 o
   2  14   5         20.32         11.87         3.88 o
   3  14   5        167.27        214.08        11.74 o
   4  14   5        156.48        191.35        11.55 o
   5  14   5        162.72        174.67        13.22 o
   6  14   5          2.78          2.81         4.81 o
  -4  15   5          7.80         11.86         6.11 o
  -3  15   5          1.25         -3.67         3.52 o
  -2  15   5         46.57         60.06        11.34 o
  -1  15   5          0.17        -10.58         6.09 o
   0  15   5          8.82         -3.20         6.58 o
   1  15   5          0.06          3.36         4.44 o
   2  15   5          2.48        -12.77         7.53 o
   3  15   5          1.49         -5.33         5.60 o
 -12   0   6         19.57         23.42         7.23 o
 -11   0   6         58.05         48.41         9.38 o
 -10   0   6         43.73         38.42         8.60 o
  -9   0   6         17.00         24.70         6.21 o
  -8   0   6         45.48         48.01         8.09 o
  -7   0   6       1260.61       1277.89        35.36 o
  -6   0   6        246.68        244.72         6.69 o
  -5   0   6        428.28        404.01         8.23 o
  -4   0   6        828.42        858.50        12.71 o
  -3   0   6       6080.97       6573.30        62.30 o
  -2   0   6       3974.24       3909.47        17.68 o
  -1   0   6        794.34        892.73        10.80 o
   0   0   6       3510.03       3644.29        24.70 o
   1   0   6      16666.44      16615.52        78.96 o
   2   0   6        960.11       1107.75        22.43 o
   3   0   6        211.73        240.39        11.66 o
   4   0   6         69.61         88.50         7.76 o
   5   0   6        206.10        188.41        11.97 o
   6   0   6        747.76        666.14        23.60 o
   7   0   6        868.99        759.03        26.67 o
   8   0   6        106.05         70.38         6.42 o
   9   0   6         34.29         38.09         5.38 o
  10   0   6         37.29         38.02         8.60 o
  11   0   6         56.09         56.45        10.29 o
  12   0   6         53.93         67.54        12.13 o
 -13   1   6          0.63         -3.86         4.44 o
 -12   1   6         34.26         35.09         6.15 o
 -11   1   6         13.66         11.87         5.40 o
 -10   1   6         10.23         -0.11         2.94 o
  -9   1   6          2.92          3.42         3.00 o
  -8   1   6         20.77         30.75         4.47 o
  -7   1   6        734.37        686.11        18.38 o
  -6   1   6        261.69        268.61        10.52 o
  -5   1   6          9.02         10.10         1.55 o
  -4   1   6       5733.12       6101.65        39.66 o
  -3   1   6       2818.77       3034.20        15.45 o
  -2   1   6       1304.99       1360.66        19.73 o
  -1   1   6        797.59        805.33         5.94 o
   0   1   6       3847.07       4106.69        19.65 o
   1   1   6       1169.70       1236.57        21.93 o
   2   1   6       4672.92       5125.29        36.77 o
   3   1   6       4134.52       4344.16        35.18 o
   4   1   6         24.73         24.76         3.21 o
   5   1   6        914.86        910.17        18.48 o
   6   1   6         51.24         41.61         4.37 o
   7   1   6        605.80        567.25        16.61 o
   8   1   6         25.58         19.77         3.33 o
   9   1   6        185.41        188.85         9.33 o
  10   1   6         23.18         27.15         4.00 o
  11   1   6         51.47         39.71         8.13 o
  12   1   6         62.55         73.98         8.83 o
 -13   2   6          9.02          4.86         4.24 o
 -12   2   6          5.52          5.85         4.22 o
 -11   2   6        146.02        157.10        11.71 o
 -10   2   6        101.80        118.37        18.09 o
  -9   2   6          3.64          5.33         2.89 o
  -8   2   6        166.26        176.03        10.04 o
  -7   2   6        183.57        197.37         9.82 o
  -6   2   6        804.09        787.55        17.90 o
  -5   2   6        954.94       1062.02        18.55 o
  -4   2   6          9.38         11.59         1.26 o
  -3   2   6       2725.49       3085.16        18.06 o
  -2   2   6       4776.19       5146.72        55.89 o
  -1   2   6          0.66          4.81         0.62 o
   0   2   6       2233.83       2262.79        18.82 o
   1   2   6        265.82        268.28         7.38 o
   2   2   6        266.49        277.12        10.29 o
   3   2   6        200.93        195.13         7.59 o
   4   2   6        175.30        152.72         7.33 o
   5   2   6          0.32         10.16         6.07 o
   6   2   6        196.35        187.29        13.18 o
   7   2   6        977.78       1012.30        28.90 o
   8   2   6        310.08        288.97        13.15 o
   9   2   6          2.80         -0.26         2.50 o
  10   2   6          9.87          3.07         2.91 o
  11   2   6          7.47          1.86         3.21 o
  12   2   6          3.81          3.29         3.24 o
 -12   3   6        131.17        164.91        18.60 o
 -11   3   6          0.23          3.60         3.24 o
 -10   3   6         13.28         13.72         4.05 o
  -9   3   6          0.02          0.99         2.63 o
  -8   3   6        101.71         97.19         7.50 o
  -7   3   6        802.60        759.96        18.82 o
  -6   3   6        222.22        263.82        10.30 o
  -5   3   6        999.41        973.55        12.64 o
  -4   3   6        984.27        943.40        17.54 o
  -3   3   6       4181.03       4230.59        30.39 o
  -2   3   6        333.74        320.34         4.44 o
  -1   3   6       3442.39       3361.39        24.56 o
   0   3   6       1924.86       2016.66        14.82 o
   1   3   6          0.25          3.06         0.56 o
   2   3   6        346.71        404.08        15.01 o
   3   3   6        579.27        607.30        19.66 o
   4   3   6       1240.21       1245.72        29.50 o
   5   3   6        349.58        311.39        11.58 o
   6   3   6        156.28        148.67        10.28 o
   7   3   6       1219.00       1178.22        25.18 o
   8   3   6         57.78         47.31         5.72 o
   9   3   6         69.67         67.64         7.22 o
  10   3   6         36.12         45.12         4.93 o
  11   3   6          0.12         -0.84         7.11 o
  12   3   6         27.36         28.75         8.30 o
 -12   4   6         22.04         38.77        11.00 o
 -11   4   6         45.08         49.99        11.05 o
 -10   4   6          0.00         -3.81         3.41 o
  -9   4   6        108.29        115.70         8.75 o
  -8   4   6          0.93          1.12         3.64 o
  -7   4   6        442.63        434.40        14.12 o
  -6   4   6         38.46         32.99         2.14 o
  -5   4   6        122.90        114.06         3.33 o
  -4   4   6        538.40        540.66         8.40 o
  -3   4   6        112.09        141.73         4.05 o
  -2   4   6       2400.65       2400.94        62.20 o
  -1   4   6       2066.64       2215.17        17.29 o
   0   4   6        153.42        210.27         4.55 o
   1   4   6          3.27          2.24         0.68 o
   2   4   6        113.84         74.36         3.58 o
   3   4   6         71.08         67.08         4.98 o
   4   4   6          7.11          7.49         2.27 o
   5   4   6          0.91          5.65         4.11 o
   6   4   6        789.92        772.36        47.02 o
   7   4   6        414.07        381.46        16.05 o
   8   4   6         66.73         68.76         6.84 o
   9   4   6          6.57          0.20         2.49 o
  10   4   6         44.47         51.72         5.34 o
  11   4   6          5.52          2.02         5.30 o
 -11   5   6         63.50         69.80        12.25 o
 -10   5   6          8.82          7.68         6.21 o
  -9   5   6         72.94         74.83         9.95 o
  -8   5   6         47.30         48.78         5.60 o
  -7   5   6        122.76        127.75        11.83 o
  -6   5   6          5.16          3.14         1.31 o
  -5   5   6        591.55        609.53         8.14 o
  -4   5   6        319.05        348.30         7.44 o
  -3   5   6         13.28          9.60         2.14 o
  -2   5   6         59.12         66.29         6.78 o
  -1   5   6        258.27        311.98        10.08 o
   0   5   6         69.14         48.14         2.08 o
   1   5   6         54.36         42.63         1.88 o
   2   5   6        220.05        210.29         4.65 o
   3   5   6         59.64         57.58         4.15 o
   4   5   6        130.64        140.37         7.83 o
   5   5   6       1331.88       1185.23        23.72 o
   6   5   6         22.53         20.36         3.66 o
   7   5   6         23.10         28.77         6.04 o
   8   5   6        122.85        114.13         8.98 o
   9   5   6        223.66        225.88        13.17 o
  10   5   6          3.27         12.06         6.33 o
  11   5   6          0.13          1.71         4.62 o
 -11   6   6          7.61         14.06         6.43 o
 -10   6   6          0.01         -9.26         6.78 o
  -9   6   6         19.54         10.24         4.95 o
  -8   6   6          9.64         -3.17         6.12 o
  -7   6   6          9.43         12.71         7.70 o
  -6   6   6        558.34        561.70         8.72 o
  -5   6   6       1269.13       1246.28        17.32 o
  -4   6   6         67.21         58.57         2.92 o
  -3   6   6        104.40        103.17         6.39 o
  -2   6   6        293.07        317.24        14.67 o
  -1   6   6         12.44          6.03         1.67 o
   0   6   6       2619.09       2753.59        40.56 o
   1   6   6         16.76          8.81         2.39 o
   2   6   6         10.66         13.32         1.81 o
   3   6   6         98.87         96.03         4.43 o
   4   6   6        107.35        121.42         6.49 o
   5   6   6        421.10        423.27        14.70 o
   6   6   6          9.96         11.10        11.46 o
   7   6   6         10.68          5.99         2.64 o
   8   6   6         34.75         31.12         7.18 o
   9   6   6          2.36         -3.72         2.66 o
  10   6   6         19.42         15.57         4.87 o
  11   6   6          0.67         -3.56         5.13 o
 -11   7   6         16.56          8.09         4.70 o
 -10   7   6         22.71         25.93         8.41 o
  -9   7   6        472.69        535.20        30.40 o
  -8   7   6         54.69         59.54        10.09 o
  -7   7   6          7.34          7.24         3.25 o
  -6   7   6        467.16        457.05        10.12 o
  -5   7   6       1503.00       1487.96        20.54 o
  -4   7   6       1040.26       1032.09        22.51 o
  -3   7   6        500.06        456.31        14.06 o
  -2   7   6          2.83          4.64         3.93 o
  -1   7   6        405.07        414.01         7.94 o
   0   7   6        271.94        272.83         4.69 o
   1   7   6        525.91        502.78         8.47 o
   2   7   6         25.76         29.12         3.77 o
   3   7   6          0.96          0.60         1.55 o
   4   7   6         30.40         22.44         2.74 o
   5   7   6        141.65        143.07        11.22 o
   6   7   6         73.95         75.17         7.61 o
   7   7   6         91.03         83.70         7.55 o
   8   7   6         27.65         30.25         4.42 o
   9   7   6          4.18          5.39         3.05 o
  10   7   6        120.85        128.48        15.82 o
 -10   8   6          1.48         -4.41         6.18 o
  -9   8   6        112.44        128.47        15.80 o
  -8   8   6         67.37         59.28        10.11 o
  -7   8   6         35.53         28.34         5.05 o
  -6   8   6         29.20         37.10         4.36 o
  -5   8   6       1766.68       1651.27        24.43 o
  -4   8   6        229.73        235.73        11.40 o
  -3   8   6         31.96         41.49         6.18 o
  -2   8   6        245.05        247.57        10.42 o
  -1   8   6       1277.85       1212.29        16.04 o
   0   8   6        528.16        548.67        10.60 o
   1   8   6         53.23         52.79         2.99 o
   2   8   6          6.11         11.60         2.41 o
   3   8   6         51.75         48.16         4.58 o
   4   8   6         28.87         39.55         4.03 o
   5   8   6          7.84         16.58         2.75 o
   6   8   6         16.31         22.36         4.36 o
   7   8   6         36.53         40.05         5.38 o
   8   8   6         13.88         15.79         5.87 o
   9   8   6          0.01         -4.09         3.51 o
  10   8   6         33.34         31.80         8.90 o
 -10   9   6          5.59         11.86         6.40 o
  -9   9   6          0.53         -5.49         5.31 o
  -8   9   6         58.16         63.54         7.79 o
  -7   9   6          0.48          0.87         7.01 o
  -6   9   6        413.98        377.99        12.69 o
  -5   9   6        133.61        131.85         7.56 o
  -4   9   6         20.85         25.73         4.52 o
  -3   9   6          0.19          3.55         4.81 o
  -2   9   6        917.75        930.12        29.26 o
  -1   9   6       1267.83       1186.06        16.89 o
   0   9   6        854.78        785.24        15.02 o
   1   9   6        600.10        511.60        10.43 o
   2   9   6          6.93          0.42         1.43 o
   3   9   6        214.10        221.12         7.27 o
   4   9   6         47.04         32.59         3.65 o
   5   9   6        721.06        675.70        14.08 o
   6   9   6        141.83        137.98         7.60 o
   7   9   6          0.50          1.89         2.00 o
   8   9   6         18.55         34.36         5.85 o
   9   9   6         27.77         22.96         7.40 o
  10   9   6          0.05        -11.12         6.57 o
  -9  10   6          0.52         -3.53         5.37 o
  -8  10   6         24.59         28.68         6.22 o
  -7  10   6        113.92        106.30         9.77 o
  -6  10   6         63.08         71.69         7.61 o
  -5  10   6        172.87        153.56         8.11 o
  -4  10   6         27.78         40.98         5.79 o
  -3  10   6         75.80         65.94         4.84 o
  -2  10   6         76.16         80.13         4.55 o
  -1  10   6         55.01         49.38         3.79 o
   0  10   6         20.26         19.93         2.88 o
   1  10   6          0.10          2.15         3.06 o
   2  10   6          3.84         19.22         6.74 o
   3  10   6        167.59        154.90         6.61 o
   4  10   6        106.51         91.92         5.67 o
   5  10   6          0.16          2.75         1.85 o
   6  10   6          2.55          4.26         2.19 o
   7  10   6         29.02         32.00         4.28 o
   8  10   6         31.55         36.89         4.73 o
   9  10   6          0.44          8.49         5.87 o
  -9  11   6        200.02        206.25        20.07 o
  -8  11   6         20.14         23.78         5.16 o
  -7  11   6          9.75          0.50         4.70 o
  -6  11   6          4.73          4.39         2.62 o
  -5  11   6         32.07         23.58         4.75 o
  -4  11   6          4.67          5.47         3.90 o
  -3  11   6         15.04         43.03         7.66 o
  -2  11   6          2.81          2.78         1.63 o
  -1  11   6        171.27        170.11         7.25 o
   0  11   6         70.73         62.94         4.81 o
   1  11   6          0.37          1.80         3.31 o
   2  11   6          0.22          7.29         6.63 o
   3  11   6         13.03         13.19         3.30 o
   4  11   6          2.10          6.63         3.69 o
   5  11   6          0.07         -4.68         4.25 o
   6  11   6          0.62          1.36         3.90 o
   7  11   6          9.03          8.83         7.86 o
   8  11   6         11.67         21.05         4.93 o
   9  11   6         16.01         22.21         7.17 o
  -8  12   6         90.45        111.56        14.58 o
  -7  12   6         22.18         17.05         4.76 o
  -6  12   6          5.46         11.83         5.96 o
  -5  12   6         11.76         12.17         5.15 o
  -4  12   6         53.21         65.14         7.71 o
  -3  12   6        114.62        120.17         7.48 o
  -2  12   6          0.69          0.23         1.78 o
  -1  12   6         23.95         20.57         4.22 o
   0  12   6          0.18          0.52         3.74 o
   1  12   6        125.10        123.94         9.67 o
   2  12   6         11.14         13.91         4.19 o
   3  12   6         45.96         61.69         6.17 o
   4  12   6         14.65         16.25         3.77 o
   5  12   6         10.03         12.59         3.68 o
   6  12   6         52.73         60.63         8.27 o
   7  12   6          6.69          2.36         3.87 o
  -7  13   6         13.88         20.18         6.62 o
  -6  13   6         20.19         14.91         8.00 o
  -5  13   6         23.80         37.31         9.83 o
  -4  13   6         99.15        113.58        10.08 o
  -3  13   6        228.98        236.94        14.84 o
  -2  13   6         73.12         88.06         8.72 o
  -1  13   6          6.05          5.14         3.19 o
   0  13   6         45.18         42.64         8.90 o
   1  13   6         15.26         13.20         3.64 o
   2  13   6         19.64         15.09         4.52 o
   3  13   6          2.20         -0.77         2.85 o
   4  13   6         50.37         55.71         7.70 o
   5  13   6         61.06         65.13         7.45 o
   6  13   6         48.99         46.13         7.18 o
   7  13   6          5.95          1.30         5.12 o
  -4  14   6          0.00         -2.33         2.75 o
  -3  14   6         70.38         73.58        11.54 o
  -2  14   6         16.74         11.39         7.53 o
  -1  14   6         25.19         32.90         6.03 o
   0  14   6         18.33         20.21         4.48 o
   1  14   6          4.23          2.36         4.75 o
   2  14   6         15.37          7.38         3.81 o
   3  14   6         15.49         12.47         3.44 o
   4  14   6        212.73        242.93        13.00 o
   5  14   6         78.54        108.38        15.67 o
  -4  15   6          0.12         -1.48         3.34 o
  -3  15   6          4.84          5.10         4.02 o
  -2  15   6          1.52          0.30         3.06 o
  -1  15   6          5.29         -0.30         4.85 o
   0  15   6          0.22         -1.76         4.01 o
   1  15   6          9.77          1.44         4.26 o
   2  15   6         14.69         -7.46         7.13 o
 -12   1   7         23.80         20.71         9.02 o
 -11   1   7          0.01         -2.91         2.90 o
 -10   1   7         45.90         50.12         6.47 o
  -9   1   7        165.49        193.25        11.39 o
  -8   1   7        307.27        322.43        13.67 o
  -7   1   7        151.65        155.36         8.82 o
  -6   1   7         21.28         17.85         2.01 o
  -5   1   7        233.38        209.61         5.65 o
  -4   1   7       4512.55       4713.44        29.03 o
  -3   1   7       1158.59       1200.18        16.99 o
  -2   1   7          2.72          6.94         0.86 o
  -1   1   7       1086.58       1211.65         9.49 o
   0   1   7        133.66        122.97         2.83 o
   1   1   7        166.48        247.65         7.46 o
   2   1   7       3406.30       3492.50        30.56 o
   3   1   7       1939.33       2338.01        26.75 o
   4   1   7        932.57        936.42        28.21 o
   5   1   7        290.45        266.53        10.50 o
   6   1   7         72.65         81.41         6.30 o
   7   1   7         24.63         18.50         3.44 o
   8   1   7         47.61         46.65         4.63 o
   9   1   7        158.93        159.16         8.76 o
  10   1   7         43.97         50.57         5.35 o
  11   1   7          0.22         -4.81         3.89 o
  12   1   7         54.27         55.82         7.81 o
 -13   2   7          2.56         15.27         6.26 o
 -12   2   7         48.86         46.66         6.92 o
 -11   2   7         10.87         14.09         3.82 o
 -10   2   7         12.51          9.69         3.19 o
  -9   2   7        144.18        169.39        10.67 o
  -8   2   7         27.27         51.33         5.71 o
  -7   2   7        703.95        605.28        22.51 o
  -6   2   7          2.62          4.19         4.52 o
  -5   2   7        195.78        184.88         7.85 o
  -4   2   7         25.30         34.33         1.92 o
  -3   2   7         24.55         22.02         1.76 o
  -2   2   7        356.54        341.01         4.22 o
  -1   2   7        458.80        448.09         4.37 o
   0   2   7        116.82        100.59         2.09 o
   1   2   7        919.02       1033.16        15.88 o
   2   2   7       6988.68       7157.90        68.11 o
   3   2   7       1034.23       1143.99        19.27 o
   4   2   7        239.64        195.00         8.53 o
   5   2   7        379.45        340.09        11.86 o
   6   2   7       1843.26       1732.52        28.59 o
   7   2   7        268.13        251.06        11.89 o
   8   2   7         94.87         84.84         7.42 o
   9   2   7          8.05          3.51         2.62 o
  10   2   7          1.92         -1.08         3.17 o
  11   2   7          0.76          0.15         2.97 o
  12   2   7         18.95         16.30        12.55 o
 -12   3   7        250.66        301.99        25.40 o
 -11   3   7        144.33        161.69        11.85 o
 -10   3   7          3.37         -2.85         2.68 o
  -9   3   7        121.55        107.26         8.58 o
  -8   3   7         35.43         23.17         4.23 o
  -7   3   7        656.67        577.25        17.53 o
  -6   3   7          0.23          3.62         2.95 o
  -5   3   7        851.22        906.82        12.32 o
  -4   3   7          9.15         12.28         1.52 o
  -3   3   7       1015.41       1090.24         9.77 o
  -2   3   7         13.26         11.60         1.08 o
  -1   3   7        356.39        390.03         5.91 o
   0   3   7        865.58        953.62        11.53 o
   1   3   7        462.54        552.47         8.29 o
   2   3   7        307.75        303.18        23.01 o
   3   3   7        348.85        317.34        15.03 o
   4   3   7        225.44        245.80        14.30 o
   5   3   7         32.69         38.31         6.40 o
   6   3   7        120.17        109.98         7.65 o
   7   3   7        309.95        280.17        15.19 o
   8   3   7         44.41         42.91         5.70 o
   9   3   7         39.23         45.47         8.34 o
  10   3   7          4.05          5.23         2.74 o
  11   3   7         31.03         36.12         6.37 o
 -11   4   7         94.42        123.23        16.43 o
 -10   4   7         14.53          7.03         3.70 o
  -9   4   7         67.28         58.81         6.15 o
  -8   4   7          0.87          0.47         2.09 o
  -7   4   7         88.81         77.50         7.50 o
  -6   4   7         62.11         62.24         5.14 o
  -5   4   7          1.86          2.92         0.66 o
  -4   4   7        637.33        669.56        10.47 o
  -3   4   7       1065.38       1050.83        12.73 o
  -2   4   7        262.12        218.65         5.20 o
  -1   4   7        170.12        124.28         2.65 o
   0   4   7       2234.96       2241.33        28.89 o
   1   4   7        343.76        329.70         6.97 o
   2   4   7       1399.10       1534.45        17.75 o
   3   4   7        164.41        139.57        10.30 o
   4   4   7         47.67         38.57         5.02 o
   5   4   7       1728.64       1570.02        32.66 o
   6   4   7         40.07         45.78         6.22 o
   7   4   7        137.80        129.69         8.87 o
   8   4   7        127.83        117.76         8.94 o
   9   4   7          4.13          4.39         3.17 o
  10   4   7         23.60         24.79         4.04 o
  11   4   7          0.44          2.31         6.09 o
 -11   5   7         35.32         33.38         8.01 o
 -10   5   7         42.36         39.78         9.24 o
  -9   5   7          3.44         -1.47         6.31 o
  -8   5   7        247.56        267.99        11.93 o
  -7   5   7         61.89         53.26         4.98 o
  -6   5   7        614.20        641.73         8.54 o
  -5   5   7         70.64         78.09         2.94 o
  -4   5   7        457.57        465.90         7.60 o
  -3   5   7        144.19        143.81         3.76 o
  -2   5   7        277.72        271.81        13.22 o
  -1   5   7       1775.81       1907.32        21.02 o
   0   5   7         42.75         54.30         3.24 o
   1   5   7        201.96        167.61         3.17 o
   2   5   7         44.26         39.20         2.41 o
   3   5   7        143.63        147.36         5.37 o
   4   5   7        250.17        252.11        10.59 o
   5   5   7         21.34         23.78         4.17 o
   6   5   7          2.21          1.96         2.66 o
   7   5   7          0.10          1.50         2.64 o
   8   5   7         43.42         41.38         5.83 o
   9   5   7        175.30        173.21        11.69 o
  10   5   7        121.93        145.24        11.25 o
  11   5   7          0.21          2.54         3.26 o
 -11   6   7          0.00          0.99         5.46 o
 -10   6   7         15.57         12.66         6.08 o
  -9   6   7        104.85        102.75        13.69 o
  -8   6   7          0.22         -6.72         5.96 o
  -7   6   7          2.80         -0.74         3.21 o
  -6   6   7          1.80          7.19         1.93 o
  -5   6   7         65.34         63.80         4.47 o
  -4   6   7         53.33         45.07         4.34 o
  -3   6   7         16.25          8.31         2.48 o
  -2   6   7        138.41        113.10         8.93 o
  -1   6   7        796.02        783.86        10.85 o
   0   6   7        332.11        325.26         8.85 o
   1   6   7       1135.99       1199.92        12.63 o
   2   6   7          0.65          5.40         1.55 o
   3   6   7          0.37          5.60         5.51 o
   4   6   7          3.18         10.34         2.64 o
   5   6   7          2.60          4.78         4.50 o
   6   6   7        216.78        199.14        11.04 o
   7   6   7          0.21          2.62         3.16 o
   8   6   7         16.46         11.90         3.49 o
   9   6   7         32.03         32.51         5.75 o
  10   6   7        152.91        152.31        12.31 o
  11   6   7          0.41          9.05         7.39 o
 -10   7   7         38.02         49.56        10.56 o
  -9   7   7         10.03         14.28         8.46 o
  -8   7   7          0.00          2.49         4.39 o
  -7   7   7        319.97        325.41        14.91 o
  -6   7   7        511.64        501.50        13.92 o
  -5   7   7        177.59        185.64         8.70 o
  -4   7   7         61.06         74.98         6.98 o
  -3   7   7        157.54        176.00         9.03 o
  -2   7   7        418.63        390.13        17.36 o
  -1   7   7       1357.04       1338.65        14.01 o
   0   7   7          0.15          2.93         1.57 o
   1   7   7         16.38         11.98         1.55 o
   2   7   7        210.33        231.69         6.35 o
   3   7   7        149.08        129.85         8.45 o
   4   7   7        201.77        218.39         9.03 o
   5   7   7        220.81        182.86        10.39 o
   6   7   7        328.15        271.39        13.05 o
   7   7   7         21.42         23.08         4.55 o
   8   7   7          0.06         -0.08         3.19 o
   9   7   7        126.19        133.52         8.86 o
  10   7   7         40.08         26.74         8.66 o
 -10   8   7         15.15         13.19         5.75 o
  -9   8   7         38.59         55.76        11.40 o
  -8   8   7         28.57         23.17         7.34 o
  -7   8   7         16.33         19.19         3.73 o
  -6   8   7         58.80         53.48         5.36 o
  -5   8   7        100.61        165.43         8.80 o
  -4   8   7          3.92          3.27         3.28 o
  -3   8   7        228.61        201.95        10.06 o
  -2   8   7        327.47        270.23         8.80 o
  -1   8   7       1331.01       1262.18        16.25 o
   0   8   7         48.64         58.18         3.35 o
   1   8   7        170.88        171.30         5.24 o
   2   8   7        215.98        205.47         8.03 o
   3   8   7        364.57        316.58         8.48 o
   4   8   7       1153.24        996.94        15.64 o
   5   8   7        118.07        135.57         6.28 o
   6   8   7         21.18         19.34         2.78 o
   7   8   7         12.54          9.25         2.98 o
   8   8   7          8.25          5.39         3.84 o
   9   8   7          2.64         10.72         5.07 o
  10   8   7         26.13         27.58         8.38 o
 -10   9   7         19.15         18.44         7.66 o
  -9   9   7        131.61        149.40        17.04 o
  -8   9   7         23.03         25.50         6.59 o
  -7   9   7          0.20         -1.98         2.87 o
  -6   9   7         30.04         43.14         5.16 o
  -5   9   7        597.30        558.92        15.06 o
  -4   9   7         54.81         62.19         6.87 o
  -3   9   7         57.73         53.34         7.02 o
  -2   9   7          2.76          7.35         2.54 o
  -1   9   7        121.83        105.53         6.12 o
   0   9   7         29.93         48.29         4.85 o
   1   9   7         10.71          7.94         2.95 o
   2   9   7         15.77          5.81         1.73 o
   3   9   7        207.92        200.87         6.42 o
   4   9   7        415.77        351.88        11.11 o
   5   9   7         51.85         46.38         4.11 o
   6   9   7         17.33         18.71         3.22 o
   7   9   7         62.12         61.98         5.53 o
   8   9   7          0.04          0.05         2.16 o
   9   9   7         72.46         82.89        12.36 o
  10   9   7         90.37         84.69        13.33 o
  -9  10   7          2.79          1.34         4.35 o
  -8  10   7          0.48          4.55         3.52 o
  -7  10   7          2.92          8.11         3.83 o
  -6  10   7         30.78         40.20         6.28 o
  -5  10   7         14.43         19.26         3.47 o
  -4  10   7        331.70        356.27        15.27 o
  -3  10   7          4.77         12.31         2.65 o
  -2  10   7        240.94        257.63         7.75 o
  -1  10   7          8.65         16.20         3.07 o
   0  10   7          4.70          1.59         1.69 o
   1  10   7         17.51         15.32         3.57 o
   2  10   7        310.71        280.80        13.37 o
   3  10   7         13.89         15.22         3.38 o
   4  10   7          1.02          2.99         1.70 o
   5  10   7        153.35        162.06         7.28 o
   6  10   7         83.24         72.43         5.73 o
   7  10   7         77.42         72.48         6.13 o
   8  10   7         15.56         14.75         7.13 o
   9  10   7          3.27         -0.50         3.80 o
  -8  11   7         26.59         30.14         6.11 o
  -7  11   7         30.00         42.77         6.79 o
  -6  11   7         15.82         16.03         4.32 o
  -5  11   7         55.96         52.40         6.87 o
  -4  11   7         17.05         21.78         4.78 o
  -3  11   7        316.30        328.11         9.57 o
  -2  11   7          6.76          7.63         2.14 o
  -1  11   7         55.32         46.33         5.08 o
   0  11   7         40.59         36.78         3.78 o
   1  11   7          8.47          5.05         3.61 o
   2  11   7         40.07         37.47         5.46 o
   3  11   7         17.63         17.52         3.61 o
   4  11   7        191.19        188.13        11.45 o
   5  11   7         16.98         16.16         5.13 o
   6  11   7          8.83          8.27         5.35 o
   7  11   7         75.16         96.90        13.97 o
   8  11   7          3.09         10.15         5.88 o
  -8  12   7         14.41         12.11         5.93 o
  -7  12   7          3.75          3.52         3.81 o
  -6  12   7         62.91         75.59         8.58 o
  -5  12   7         33.61         51.27         6.96 o
  -4  12   7        105.14        106.81         7.34 o
  -3  12   7         41.17         45.09         4.87 o
  -2  12   7         15.57         15.43         3.08 o
  -1  12   7          6.05          2.44         3.01 o
   0  12   7         78.08         87.34        11.28 o
   1  12   7          1.65          5.88         4.28 o
   2  12   7         28.16         30.15         5.26 o
   3  12   7         20.61         25.59         5.69 o
   4  12   7        106.80        108.41         8.19 o
   5  12   7         47.24         63.41         6.65 o
   6  12   7         10.33         13.36         4.39 o
   7  12   7          9.01         11.70         6.51 o
  -7  13   7          1.80         -2.99         4.84 o
  -6  13   7         20.90         16.94         4.52 o
  -5  13   7         43.33         40.11         6.51 o
  -4  13   7         68.66         90.99         9.04 o
  -3  13   7         55.46         55.10         7.21 o
  -2  13   7          9.22          5.53         3.91 o
  -1  13   7          3.91          4.02         3.24 o
   0  13   7         25.47         20.74         6.35 o
   1  13   7         24.93         30.08         5.29 o
   2  13   7          9.00         14.87         4.59 o
   3  13   7         23.34         22.48         4.21 o
   4  13   7        179.42        201.43        11.56 o
   5  13   7         19.66         23.78         4.74 o
   6  13   7          6.83         11.62         7.29 o
   7  13   7         19.44         41.31        10.72 o
  -4  14   7          5.03          3.75         5.51 o
  -3  14   7         68.32         80.33        17.89 o
  -2  14   7         10.18         17.55         4.59 o
  -1  14   7         52.78         44.60         6.68 o
   0  14   7          2.88         -1.93         3.26 o
   1  14   7          0.86        -12.89         6.70 o
   2  14   7         49.45         47.78         5.81 o
   3  14   7         20.48         25.01         4.41 o
   4  14   7        179.75        205.12        12.12 o
  -3  15   7          0.02         -0.43         3.36 o
  -2  15   7          1.86         -1.67         3.15 o
  -1  15   7         11.59          5.75         4.80 o
   0  15   7         14.17          1.57         4.02 o
   1  15   7         27.92         22.69         8.19 o
   2  15   7          0.04        -15.87         7.94 o
 -12   0   8         50.85         66.89        11.73 o
 -11   0   8          0.01         -6.90         5.85 o
 -10   0   8         88.29         91.41        12.14 o
  -9   0   8        161.83        186.56        16.05 o
  -8   0   8        515.30        537.62        24.53 o
  -7   0   8          0.01          4.39         3.95 o
  -6   0   8        341.63        388.62        17.82 o
  -5   0   8        120.75        110.73         8.56 o
  -4   0   8       2397.86       2358.41        19.50 o
  -3   0   8        101.36        123.77         3.52 o
  -2   0   8         55.08         46.25         2.37 o
  -1   0   8         84.31        115.98         3.00 o
   0   0   8       2912.79       2975.70        32.57 o
   1   0   8       8088.47       8347.52        62.85 o
   2   0   8       1189.18       1127.69        25.03 o
   3   0   8      10608.40      11485.06        86.24 o
   4   0   8       1055.67        920.93        26.11 o
   5   0   8         40.90         24.79         5.00 o
   6   0   8        403.22        373.26        19.19 o
   7   0   8        348.03        362.75        19.87 o
   8   0   8          4.00          3.30         3.70 o
   9   0   8        658.19        589.74        27.49 o
  10   0   8         86.16         77.06        12.45 o
  11   0   8         38.73         34.71         9.02 o
  12   0   8         11.99         21.72         8.36 o
 -12   1   8          1.25          2.62         3.94 o
 -11   1   8         20.98         18.60         4.86 o
 -10   1   8         29.82         26.12         7.64 o
  -9   1   8         34.84         31.57         4.91 o
  -8   1   8        178.00        172.33        10.17 o
  -7   1   8         60.05         74.73         6.30 o
  -6   1   8         32.29         42.80         2.80 o
  -5   1   8        159.83        191.39         5.62 o
  -4   1   8         62.49         60.20         4.99 o
  -3   1   8        341.38        409.51         5.81 o
  -2   1   8       1976.90       2141.15         8.69 o
  -1   1   8       1663.91       1603.18        11.56 o
   0   1   8        431.09        414.99         6.71 o
   1   1   8         21.04         35.85         2.45 o
   2   1   8       1810.76       2026.27        43.82 o
   3   1   8        604.27        633.21        25.73 o
   4   1   8          7.48         12.77         2.68 o
   5   1   8         90.21         90.06        12.46 o
   6   1   8        260.33        248.40        11.02 o
   7   1   8         21.51         10.94         3.85 o
   8   1   8        286.35        273.99        10.68 o
   9   1   8          0.01         -0.50         4.46 o
  10   1   8         16.89         14.66         3.64 o
  11   1   8         29.38         25.22         5.71 o
  12   1   8          0.04         -0.90         3.19 o
 -12   2   8         12.87          8.18         3.59 o
 -11   2   8         44.99         51.87         6.90 o
 -10   2   8         15.08         20.74         4.43 o
  -9   2   8        114.08        113.29         8.83 o
  -8   2   8        176.37        160.40         9.68 o
  -7   2   8        261.12        245.35        10.97 o
  -6   2   8        307.01        345.77        16.27 o
  -5   2   8       1651.55       1661.12        26.52 o
  -4   2   8       4813.51       4997.41        27.16 o
  -3   2   8          1.82          0.26         0.30 o
  -2   2   8        268.33        241.65         4.87 o
  -1   2   8          0.08          0.93         0.80 o
   0   2   8        153.85        174.93         3.24 o
   1   2   8       2970.11       3092.96        21.24 o
   2   2   8        385.42        402.17        11.18 o
   3   2   8        632.62        630.52        36.92 o
   4   2   8        192.12        190.03         8.72 o
   5   2   8        136.69        116.95         7.45 o
   6   2   8        110.86        114.10         8.05 o
   7   2   8        722.96        657.83        27.09 o
   8   2   8          2.26         -1.53         6.25 o
   9   2   8          0.01         -2.35         4.92 o
  10   2   8          2.17          0.53         2.41 o
  11   2   8          4.08          6.80         3.08 o
  12   2   8         35.38         43.03         7.81 o
 -12   3   8        130.45        144.17        17.96 o
 -11   3   8         21.81         21.52         4.38 o
 -10   3   8          6.60          4.00         2.88 o
  -9   3   8          5.97          8.17         3.07 o
  -8   3   8        226.02        201.34        10.72 o
  -7   3   8         39.95         24.66         3.90 o
  -6   3   8        290.09        282.42        10.63 o
  -5   3   8        101.24         82.01         3.89 o
  -4   3   8         38.98         41.41         1.97 o
  -3   3   8       1030.85       1190.73         9.83 o
  -2   3   8       2320.19       2455.91        11.64 o
  -1   3   8        228.50        318.83         5.21 o
   0   3   8       1611.26       1607.29        15.64 o
   1   3   8        472.82        553.80        10.47 o
   2   3   8       3752.37       3927.49       106.94 o
   3   3   8        798.50        886.26        25.52 o
   4   3   8        634.13        630.81        23.27 o
   5   3   8        743.39        715.24        25.96 o
   6   3   8        150.30        130.46        17.28 o
   7   3   8        310.01        276.70        17.76 o
   8   3   8        295.09        280.70        13.75 o
   9   3   8         35.82         26.02         4.56 o
  10   3   8          2.36          0.80         2.43 o
  11   3   8         44.99         42.26         7.42 o
 -11   4   8         71.60         76.29        13.00 o
 -10   4   8         25.60         16.78         3.93 o
  -9   4   8         70.19         76.91         6.96 o
  -8   4   8         87.87        109.42         8.19 o
  -7   4   8         13.40         28.56         4.05 o
  -6   4   8        417.07        449.56         9.55 o
  -5   4   8         66.37         71.52         3.63 o
  -4   4   8        140.93        151.16         4.42 o
  -3   4   8        339.22        386.38         5.90 o
  -2   4   8       1053.87       1207.96        12.04 o
  -1   4   8        274.03        309.73         4.55 o
   0   4   8        362.92        366.80         9.17 o
   1   4   8        426.94        488.82         7.31 o
   2   4   8        793.45        900.73        17.24 o
   3   4   8        159.26        167.05         7.78 o
   4   4   8        582.78        530.58        22.08 o
   5   4   8         91.88         91.41         7.24 o
   6   4   8        706.02        684.77        19.34 o
   7   4   8         12.75         14.03        13.65 o
   8   4   8          0.19          2.74         6.26 o
   9   4   8          3.62          4.60         3.54 o
  10   4   8        160.17        164.12        11.95 o
  11   4   8         16.29         16.48         8.00 o
 -11   5   8          2.96         -8.24         7.45 o
 -10   5   8         77.88         66.89        11.17 o
  -9   5   8         11.64          8.88         5.08 o
  -8   5   8        321.19        332.92        13.09 o
  -7   5   8         45.02         42.00         4.42 o
  -6   5   8         76.50         75.23         4.22 o
  -5   5   8         36.29         37.96         2.03 o
  -4   5   8         11.49         10.59         2.16 o
  -3   5   8        162.07        168.06         4.14 o
  -2   5   8        477.39        437.52        10.70 o
  -1   5   8         17.52         14.97         1.11 o
   0   5   8        371.96        381.29         8.44 o
   1   5   8         10.26         10.99         1.08 o
   2   5   8          9.97         12.62         1.25 o
   3   5   8          1.14          3.97         2.03 o
   4   5   8         34.56         29.38         6.50 o
   5   5   8        281.65        275.51        12.09 o
   6   5   8        121.36        103.97         8.09 o
   7   5   8        346.92        322.19        14.54 o
   8   5   8         17.13         15.08         3.55 o
   9   5   8          0.05          3.44         3.52 o
  10   5   8         26.93         28.75         5.87 o
  11   5   8          0.11         -6.44         6.76 o
 -11   6   8         11.36          4.05         4.31 o
 -10   6   8          0.01         -3.31         5.08 o
  -9   6   8         39.69         47.28         9.44 o
  -8   6   8        242.63        266.87        20.08 o
  -7   6   8         15.78         10.10         3.18 o
  -6   6   8         17.72         13.49         2.95 o
  -5   6   8         41.57         28.52         2.18 o
  -4   6   8        524.14        540.33        15.40 o
  -3   6   8          5.96          3.23         2.17 o
  -2   6   8        113.52        109.17         3.22 o
  -1   6   8        847.29        801.86        10.48 o
   0   6   8          6.85          6.18         1.38 o
   1   6   8        714.14        723.20         8.04 o
   2   6   8        158.33        170.63         4.37 o
   3   6   8        765.91        745.00        22.80 o
   4   6   8        323.12        280.31         9.38 o
   5   6   8        395.22        334.99        20.26 o
   6   6   8        101.68         85.00         8.41 o
   7   6   8        246.87        240.59        12.84 o
   8   6   8         43.85         63.72         7.48 o
   9   6   8          5.55          3.88         9.74 o
  10   6   8          3.14          8.53         6.14 o
 -10   7   8         62.28         69.98        12.31 o
  -9   7   8          6.76          6.62         5.51 o
  -8   7   8          0.04         -2.48         4.13 o
  -7   7   8          3.10         14.01         3.49 o
  -6   7   8         41.02         51.01         5.32 o
  -5   7   8        570.06        526.67        13.66 o
  -4   7   8        292.96        273.33        11.61 o
  -3   7   8         25.71         19.90         6.64 o
  -2   7   8         94.29        103.43         6.34 o
  -1   7   8        821.56        789.96        15.42 o
   0   7   8        422.54        390.85         5.28 o
   1   7   8          3.02          3.40         0.96 o
   2   7   8        160.18        142.22         5.48 o
   3   7   8        113.16        116.72         6.12 o
   4   7   8        252.69        207.93         7.48 o
   5   7   8          0.36          2.35         2.02 o
   6   7   8          4.39          2.61         2.95 o
   7   7   8          6.72          1.64         4.82 o
   8   7   8         24.01         22.57         4.74 o
   9   7   8         14.38         18.33         5.00 o
  10   7   8         22.31         34.87         9.50 o
 -10   8   8          0.30          0.01         3.99 o
  -9   8   8          2.49          1.44         5.29 o
  -8   8   8         99.48        108.00        14.66 o
  -7   8   8          0.10         -1.65         2.58 o
  -6   8   8         97.71         79.73         5.86 o
  -5   8   8          9.02          9.15         2.68 o
  -4   8   8        497.99        517.69        16.88 o
  -3   8   8        206.98        191.63        10.10 o
  -2   8   8        108.29        107.18         4.90 o
  -1   8   8        533.84        564.39        24.40 o
   0   8   8         30.80         24.67         3.01 o
   1   8   8         25.04         32.81         2.82 o
   2   8   8        151.33        106.86         4.93 o
   3   8   8          1.53         -1.00         1.47 o
   4   8   8        233.54        231.39         8.24 o
   5   8   8          7.92          5.75         2.38 o
   6   8   8         67.25         59.42         5.23 o
   7   8   8          9.25          5.58         3.49 o
   8   8   8         11.08         11.95         3.26 o
   9   8   8         85.14        105.83        10.00 o
  10   8   8         10.34         -5.24         5.89 o
  -9   9   8          0.12          4.50         4.64 o
  -8   9   8          7.75          3.41         2.88 o
  -7   9   8         62.65         56.12         6.97 o
  -6   9   8         40.56         44.35         4.80 o
  -5   9   8         12.21         29.93         5.13 o
  -4   9   8         18.73         25.77         4.44 o
  -3   9   8          2.86          3.43         1.95 o
  -2   9   8        160.90        156.73         5.67 o
  -1   9   8         28.13         14.31         3.09 o
   0   9   8        310.18        289.40         9.59 o
   1   9   8         24.69         21.23         4.59 o
   2   9   8          8.98          5.95         1.69 o
   3   9   8          3.45          2.17         1.78 o
   4   9   8          1.59          4.08         2.18 o
   5   9   8         20.11          8.27         2.86 o
   6   9   8         43.29         54.30         5.11 o
   7   9   8         43.41         38.88         4.55 o
   8   9   8         85.52        101.41         7.42 o
   9   9   8         23.11         20.17         3.91 o
  -9  10   8          0.31          2.55         5.33 o
  -8  10   8          1.42         -3.70         4.95 o
  -7  10   8         40.30         31.59         5.58 o
  -6  10   8         28.20         41.99         6.24 o
  -5  10   8        127.63        135.33         8.02 o
  -4  10   8          7.17         16.53         7.11 o
  -3  10   8         94.67         91.78         4.82 o
  -2  10   8          2.69          4.23         1.65 o
  -1  10   8        243.07        226.05        10.56 o
   0  10   8         13.30          9.65         2.19 o
   1  10   8          9.90          7.21         3.33 o
   2  10   8        212.64        185.70         9.15 o
   3  10   8         12.54          5.40         4.28 o
   4  10   8          1.08          0.45         2.09 o
   5  10   8          0.50          6.00         2.18 o
   6  10   8         14.51         21.39         3.49 o
   7  10   8          2.09          2.87         2.45 o
   8  10   8         41.03         47.93         5.27 o
   9  10   8          5.14          3.39         4.88 o
  -8  11   8          5.08          3.42         9.95 o
  -7  11   8         11.12          8.52         5.68 o
  -6  11   8         49.33         55.72         7.14 o
  -5  11   8         14.44         22.28         5.20 o
  -4  11   8         59.67         58.61         5.48 o
  -3  11   8          0.42          8.17         3.89 o
  -2  11   8          0.81         -0.57         2.12 o
  -1  11   8          6.58          5.90         2.47 o
   0  11   8         58.54         76.36         5.45 o
   1  11   8          0.02         -2.25         2.81 o
   2  11   8          7.32          4.65         2.65 o
   3  11   8          0.03         -0.98         3.12 o
   4  11   8         46.10         45.53         5.47 o
   5  11   8         16.81         19.65         4.16 o
   6  11   8          1.11         13.29         6.85 o
   7  11   8          2.89         11.03         6.67 o
   8  11   8         33.37         39.47         9.32 o
  -8  12   8         38.24         56.49        11.02 o
  -7  12   8          2.90          3.82        12.18 o
  -6  12   8         21.02         17.32         4.68 o
  -5  12   8        299.92        367.33        19.90 o
  -4  12   8         14.12         19.05         3.71 o
  -3  12   8         55.70         45.36         6.96 o
  -2  12   8         76.23         63.63         5.48 o
  -1  12   8         74.96         74.55         5.75 o
   0  12   8        160.25        141.11        14.12 o
   1  12   8        176.30        195.12        12.28 o
   2  12   8        166.03        155.66         9.51 o
   3  12   8        114.15        119.69         8.53 o
   4  12   8         65.85         60.98         6.48 o
   5  12   8         15.77         13.24         3.59 o
   6  12   8         71.44         76.50         8.97 o
   7  12   8         14.92         28.25         9.19 o
  -7  13   8         24.54         23.88         7.25 o
  -6  13   8         12.06          7.84         3.85 o
  -5  13   8         36.71         38.73        11.61 o
  -4  13   8         14.44         26.55         5.27 o
  -3  13   8        103.46         95.40         9.11 o
  -2  13   8         17.14         17.43         6.59 o
  -1  13   8          0.91         -3.20         3.18 o
   0  13   8          0.30          5.14         4.43 o
   1  13   8          6.77          3.02         2.54 o
   2  13   8          9.81         21.74         3.93 o
   3  13   8          1.30         -3.27         2.97 o
   4  13   8          6.75         17.15         4.49 o
   5  13   8        122.69        149.41        10.52 o
   6  13   8        195.21        176.67        19.84 o
  -4  14   8         10.81         16.90         7.13 o
  -3  14   8         16.30          9.16         4.38 o
  -2  14   8          3.47          3.55         2.77 o
  -1  14   8          0.29         -2.48         5.38 o
   0  14   8         20.21         13.08         3.89 o
   1  14   8         29.67         35.01         9.03 o
   2  14   8          0.20         -6.07         3.03 o
   3  14   8          3.14          2.37         5.48 o
   4  14   8         82.87         74.27         9.18 o
  -2  15   8          9.52          8.72         4.73 o
  -1  15   8          0.00         -5.69         5.74 o
   0  15   8         60.77         59.99        11.40 o
   1  15   8         13.47          8.94         6.16 o
 -12   1   9         27.87         24.43         5.01 o
 -11   1   9         80.97         85.90         8.71 o
 -10   1   9         71.52         80.59         8.04 o
  -9   1   9         85.37         88.42         7.90 o
  -8   1   9          0.41          2.36         2.63 o
  -7   1   9          9.60         -0.40         3.32 o
  -6   1   9       1308.44       1286.55        22.95 o
  -5   1   9         57.17         69.71         3.28 o
  -4   1   9        545.12        533.72         7.89 o
  -3   1   9        313.03        361.61         4.11 o
  -2   1   9       3546.20       3631.04        24.04 o
  -1   1   9        304.07        292.46         3.49 o
   0   1   9         39.54         41.90         2.19 o
   1   1   9        195.74        187.98         7.07 o
   2   1   9        499.84        589.22        13.92 o
   3   1   9        109.46        126.56         7.13 o
   4   1   9        201.80        177.13         8.64 o
   5   1   9       2436.35       2295.58        32.73 o
   6   1   9         93.38         91.44         7.14 o
   7   1   9         10.62          2.59         2.33 o
   8   1   9         86.54         75.24         9.54 o
   9   1   9         33.49         37.39         5.92 o
  10   1   9        252.28        263.57        12.15 o
  11   1   9        155.42        157.49         9.90 o
  12   1   9         17.21         23.57         5.48 o
 -12   2   9          0.98         -2.09         3.06 o
 -11   2   9        109.48        121.19        10.20 o
 -10   2   9        120.24        128.47        10.21 o
  -9   2   9        123.61        120.65        12.04 o
  -8   2   9          0.02         -2.07         2.23 o
  -7   2   9        112.03         91.71         9.89 o
  -6   2   9       5822.76       5636.09        47.48 o
  -5   2   9         40.34         39.34         4.55 o
  -4   2   9         56.94         73.22         3.40 o
  -3   2   9        207.44        239.24         3.81 o
  -2   2   9       2449.00       2816.44        15.94 o
  -1   2   9       2773.22       2749.78        23.01 o
   0   2   9       1080.91       1080.34         8.69 o
   1   2   9       2454.73       2612.82        19.23 o
   2   2   9        393.39        434.06        12.05 o
   3   2   9        292.96        282.59        10.49 o
   4   2   9         11.62         15.43         3.27 o
   5   2   9        241.72        238.12        10.85 o
   6   2   9         11.65         16.68         3.82 o
   7   2   9        198.16        158.93         9.97 o
   8   2   9          2.73          2.15         2.67 o
   9   2   9         65.80         62.83         7.08 o
  10   2   9         50.12         51.00         5.50 o
  11   2   9          0.07         -4.24         2.99 o
  12   2   9          6.48          8.18         5.32 o
 -12   3   9          4.36          3.24         5.08 o
 -11   3   9         21.02         11.94         3.64 o
 -10   3   9         15.50         12.93         3.42 o
  -9   3   9          0.43         -6.13         3.84 o
  -8   3   9        355.39        360.63        14.12 o
  -7   3   9        131.44        109.97         7.40 o
  -6   3   9       1088.06       1122.29        21.01 o
  -5   3   9         19.83         29.56         2.43 o
  -4   3   9       1152.63       1167.76        10.29 o
  -3   3   9          2.48         14.28         1.43 o
  -2   3   9        213.45        256.22         4.34 o
  -1   3   9        557.60        610.67         9.69 o
   0   3   9       1511.74       1587.11        21.29 o
   1   3   9       1797.19       2008.86        15.87 o
   2   3   9        912.72        972.54        43.80 o
   3   3   9         19.45         14.17         4.04 o
   4   3   9         51.27         30.17         5.60 o
   5   3   9          0.06         -4.83         3.43 o
   6   3   9        825.62        739.66        28.21 o
   7   3   9          0.28         -2.54         7.88 o
   8   3   9         45.01         43.28         5.98 o
   9   3   9          2.30          5.01         3.00 o
  10   3   9         15.11         13.83         4.44 o
  11   3   9          6.58          6.19         2.64 o
 -11   4   9          0.08          1.72         3.68 o
 -10   4   9         20.80         12.06         5.37 o
  -9   4   9          0.53         -1.83         4.55 o
  -8   4   9         15.30         24.23         4.35 o
  -7   4   9          0.04         -1.13         2.16 o
  -6   4   9        831.78        797.21        12.82 o
  -5   4   9        346.38        321.04         7.53 o
  -4   4   9        496.48        513.30         9.07 o
  -3   4   9        224.07        224.37         4.07 o
  -2   4   9          0.58          0.42         0.60 o
  -1   4   9         68.85         61.74         2.21 o
   0   4   9       1541.44       1666.55        26.29 o
   1   4   9         56.65         45.93         2.40 o
   2   4   9        768.95        742.54        16.38 o
   3   4   9         34.84         47.16         4.79 o
   4   4   9        399.51        388.92        19.26 o
   5   4   9        960.47        933.62        31.14 o
   6   4   9        662.92        616.06        18.79 o
   7   4   9       1102.82       1041.75        26.03 o
   8   4   9        166.83        140.83        10.12 o
   9   4   9         24.15         19.46         4.52 o
  10   4   9          0.40         -0.59         2.91 o
  11   4   9         49.02         50.81         7.26 o
 -11   5   9         33.47         25.24         8.58 o
 -10   5   9         22.03         27.73         8.46 o
  -9   5   9         28.28         11.78         5.25 o
  -8   5   9        153.66        142.68        14.88 o
  -7   5   9        277.65        260.08        10.57 o
  -6   5   9          0.82          1.32         1.27 o
  -5   5   9          2.05          3.35         0.81 o
  -4   5   9        181.81        174.32         4.87 o
  -3   5   9        492.84        467.47         7.26 o
  -2   5   9          0.25          1.29         0.69 o
  -1   5   9        566.52        514.45         7.64 o
   0   5   9         54.92         67.34         2.91 o
   1   5   9        258.64        263.89         5.15 o
   2   5   9          0.70          0.89         0.62 o
   3   5   9        345.09        343.75         9.77 o
   4   5   9        517.36        484.40        12.08 o
   5   5   9        509.19        486.19        16.36 o
   6   5   9         96.55         84.52         7.41 o
   7   5   9        219.05        201.76        11.65 o
   8   5   9         28.35         29.97         5.74 o
   9   5   9         95.07         84.19         8.61 o
  10   5   9        123.32        129.38        11.05 o
 -11   6   9          5.59          4.60         4.43 o
 -10   6   9          0.31         -5.83         6.13 o
  -9   6   9         16.29          6.43         4.18 o
  -8   6   9          0.80         -2.46         3.90 o
  -7   6   9         71.84         84.88         6.20 o
  -6   6   9         33.22         37.10         4.08 o
  -5   6   9        288.89        292.68         9.91 o
  -4   6   9          5.98          6.13         2.39 o
  -3   6   9         99.67        104.39         6.73 o
  -2   6   9         15.99         19.34         1.52 o
  -1   6   9         37.67         39.78         1.81 o
   0   6   9          0.88          0.88         1.19 o
   1   6   9         17.01         19.56         2.49 o
   2   6   9        120.08        106.44         3.64 o
   3   6   9       1362.64       1351.97        26.36 o
   4   6   9        182.78        183.22         8.70 o
   5   6   9         88.31         80.60         7.17 o
   6   6   9        441.62        408.31        16.08 o
   7   6   9         50.06         31.41         5.37 o
   8   6   9        154.04        150.47        13.37 o
   9   6   9         15.04          7.24         3.15 o
  10   6   9        120.65        121.74        11.06 o
 -10   7   9          2.54          7.98         6.44 o
  -9   7   9          7.31         10.43         5.27 o
  -8   7   9         65.00         75.38        11.62 o
  -7   7   9        219.17        213.13         9.79 o
  -6   7   9        162.29        162.16         8.19 o
  -5   7   9          0.69          6.17         2.58 o
  -4   7   9        238.91        208.50        10.35 o
  -3   7   9         52.51         55.34         4.07 o
  -2   7   9        806.42        778.72        19.30 o
  -1   7   9         61.08         61.47         3.26 o
   0   7   9         26.44         28.70         2.49 o
   1   7   9        160.87        131.53         4.61 o
   2   7   9         16.86         16.04         1.37 o
   3   7   9       1384.08       1366.51        36.20 o
   4   7   9          1.18          5.90         2.63 o
   5   7   9         58.82         74.56         5.56 o
   6   7   9         77.75         72.46         7.15 o
   7   7   9        105.81         98.93         8.89 o
   8   7   9         20.17         20.08         5.08 o
   9   7   9         26.58         17.11         4.81 o
  10   7   9         59.77         63.86         8.59 o
 -10   8   9          2.18         11.67         5.70 o
  -9   8   9         63.43         85.41        13.38 o
  -8   8   9        602.86        628.20        32.80 o
  -7   8   9          5.49          1.01         2.18 o
  -6   8   9         18.04         17.40         3.06 o
  -5   8   9          0.37          1.17         2.12 o
  -4   8   9        698.26        748.39        20.52 o
  -3   8   9        883.67        855.90        19.12 o
  -2   8   9         98.97         84.80         4.42 o
  -1   8   9        133.51        137.16         6.77 o
   0   8   9        166.06        160.06         8.81 o
   1   8   9        150.72        170.46         6.23 o
   2   8   9        118.47         93.61         5.01 o
   3   8   9        116.21         83.81         4.79 o
   4   8   9         29.74         34.34         3.61 o
   5   8   9         41.76         33.78         3.89 o
   6   8   9          0.04         -2.14         2.62 o
   7   8   9          0.44         -0.19         2.52 o
   8   8   9         80.47         78.92         6.99 o
   9   8   9          0.17         -2.96         3.67 o
  10   8   9         10.85         12.00         5.86 o
  -9   9   9         30.98         46.21        10.12 o
  -8   9   9         82.35         86.67         9.00 o
  -7   9   9          8.60         10.88         3.24 o
  -6   9   9         43.74         41.46         4.77 o
  -5   9   9         31.30         35.72         4.30 o
  -4   9   9          1.96          5.88         9.19 o
  -3   9   9          2.06          0.44         2.20 o
  -2   9   9         30.08         32.83         2.94 o
  -1   9   9          4.25          1.76         1.36 o
   0   9   9         39.84         50.69         4.54 o
   1   9   9         27.05         31.02         4.68 o
   2   9   9          1.71          2.53         2.38 o
   3   9   9        112.32        100.63         7.50 o
   4   9   9         32.13         32.64         3.58 o
   5   9   9         44.14         47.84         4.68 o
   6   9   9         29.74         30.69         4.06 o
   7   9   9         10.03          9.86         3.01 o
   8   9   9         91.13         95.79         7.34 o
   9   9   9          0.18          5.18         2.57 o
  -9  10   9          0.68         -4.72         6.13 o
  -8  10   9          1.98         -2.43         3.82 o
  -7  10   9          6.63          5.67         3.34 o
  -6  10   9          3.85          6.83         2.80 o
  -5  10   9         75.19         93.03         6.78 o
  -4  10   9         66.00         63.45         5.27 o
  -3  10   9          3.67          1.68         3.13 o
  -2  10   9         10.27          8.49         2.95 o
  -1  10   9         94.76        104.09         7.38 o
   0  10   9          9.29          9.89         2.48 o
   1  10   9         90.65        109.16         8.65 o
   2  10   9         55.06         45.10         4.69 o
   3  10   9          0.01          0.15         2.67 o
   4  10   9          8.65          2.21         1.96 o
   5  10   9         43.21         47.16         4.68 o
   6  10   9          2.79          3.86         2.42 o
   7  10   9         32.49         37.29         4.65 o
   8  10   9          6.09          1.41         3.54 o
   9  10   9          4.21          1.21         3.71 o
  -8  11   9        277.54        292.88        17.23 o
  -7  11   9         82.78         75.00         8.67 o
  -6  11   9         98.88        112.42        10.22 o
  -5  11   9          1.43          4.35         3.87 o
  -4  11   9         92.78        108.92         7.19 o
  -3  11   9        502.60        494.84        14.43 o
  -2  11   9         41.21         38.17         4.18 o
  -1  11   9          1.80          3.08         2.18 o
   0  11   9          0.27          2.80         2.06 o
   1  11   9          4.56          1.57         2.64 o
   2  11   9         68.65         71.54         6.30 o
   3  11   9         69.32         73.84         6.40 o
   4  11   9         42.52         54.43         5.82 o
   5  11   9          7.94         15.82         3.60 o
   6  11   9        373.90        420.88        28.51 o
   7  11   9        121.87        108.89        15.02 o
   8  11   9          0.61         -1.38         5.28 o
  -7  12   9          2.78          5.18         3.29 o
  -6  12   9          2.59         -0.16         2.86 o
  -5  12   9         69.28         65.66         8.09 o
  -4  12   9        120.54        120.93         7.70 o
  -3  12   9          7.30          7.56         4.20 o
  -2  12   9          1.59         -0.09         2.08 o
  -1  12   9         58.34         40.39         5.01 o
   0  12   9          5.53          6.26         4.01 o
   1  12   9          2.12         -2.82         2.92 o
   2  12   9         73.93         96.35         7.52 o
   3  12   9         83.87         78.42         7.17 o
   4  12   9          0.10         -1.47         2.69 o
   5  12   9         99.33        120.46         9.22 o
   6  12   9          3.29          7.07         5.35 o
   7  12   9        234.04        252.08        23.26 o
  -7  13   9          0.11         -2.74         3.88 o
  -6  13   9         27.53         20.09         5.08 o
  -5  13   9          0.62          2.93         2.91 o
  -4  13   9         25.33         28.03         5.35 o
  -3  13   9          6.37         10.51         3.96 o
  -2  13   9         22.83         15.51         8.01 o
  -1  13   9         65.18         60.06         7.08 o
   0  13   9         17.22          8.74         5.12 o
   1  13   9          5.40          6.96         3.58 o
   2  13   9         22.45         19.94         7.48 o
   3  13   9         34.51         23.51         4.16 o
   4  13   9        126.87        144.85        10.08 o
   5  13   9        190.29        220.06        12.63 o
   6  13   9          6.68         12.37         7.18 o
  -3  14   9          2.18          3.98         4.92 o
  -2  14   9          1.41          3.75         3.72 o
  -1  14   9         30.06         27.75         5.52 o
   0  14   9          0.86          0.35         4.58 o
   1  14   9        124.38        140.11        11.98 o
   2  14   9        115.95        122.67         9.45 o
   3  14   9          0.01          1.07         3.07 o
  -2  15   9          0.86          8.28         4.73 o
  -1  15   9         14.39          9.45         5.57 o
   0  15   9          6.34         19.29         7.19 o
   1  15   9          4.45          3.66         5.63 o
 -12   0  10          5.38          4.31         3.48 o
 -11   0  10          3.60          1.75         3.81 o
 -10   0  10        455.29        516.42        27.71 o
  -9   0  10        285.43        295.12        19.75 o
  -8   0  10         91.52         78.02         9.77 o
  -7   0  10        157.45        151.14        12.17 o
  -6   0  10       1516.49       1470.05        34.86 o
  -5   0  10        700.17        685.83        11.80 o
  -4   0  10       2202.52       2429.83        34.89 o
  -3   0  10       1226.65       1429.77        17.23 o
  -2   0  10       1229.27       1198.86        17.73 o
  -1   0  10         63.32         65.65         3.86 o
   0   0  10        508.23        508.99        11.66 o
   1   0  10        226.49        251.55        19.29 o
   2   0  10       1797.96       1967.96        36.40 o
   3   0  10       1985.24       1984.79        39.09 o
   4   0  10         55.57         29.39         5.38 o
   5   0  10        222.26        165.70        12.87 o
   6   0  10        755.51        704.49        27.60 o
   7   0  10        497.64        466.26        24.23 o
   8   0  10         37.55         30.98         7.75 o
   9   0  10         13.20         17.90         6.50 o
  10   0  10         62.46         53.51         7.04 o
  11   0  10          0.31          3.79         5.17 o
 -12   1  10          0.17         -5.12         3.35 o
 -11   1  10        151.86        155.86        11.70 o
 -10   1  10         78.34         85.55         8.35 o
  -9   1  10          7.78          2.24         4.87 o
  -8   1  10          3.14          3.19         2.35 o
  -7   1  10        245.40        232.21        12.54 o
  -6   1  10        610.57        577.46         9.88 o
  -5   1  10          2.41          1.08         0.70 o
  -4   1  10          1.94          1.32         1.05 o
  -3   1  10       1154.32       1207.58         7.75 o
  -2   1  10        275.51        303.25         4.29 o
  -1   1  10          1.75          1.96         1.19 o
   0   1  10         45.13         63.65         3.48 o
   1   1  10       3031.81       3351.28        23.47 o
   2   1  10         17.70         43.94         3.24 o
   3   1  10        698.97        730.96        17.57 o
   4   1  10        273.12        235.55        10.39 o
   5   1  10         62.77         81.63         7.19 o
   6   1  10         78.63         78.96         8.30 o
   7   1  10        181.41        154.02         9.89 o
   8   1  10          4.65          1.42         7.63 o
   9   1  10        188.63        180.30        13.01 o
  10   1  10          1.92          7.87         3.58 o
  11   1  10         75.86         89.04         7.89 o
  12   1  10          0.00          7.89         6.49 o
 -12   2  10          5.97          2.19         3.75 o
 -11   2  10          0.07          2.81         3.06 o
 -10   2  10         58.84         52.76         6.80 o
  -9   2  10         71.05         64.87         6.74 o
  -8   2  10          0.76          2.17         3.35 o
  -7   2  10        161.10        189.92        10.02 o
  -6   2  10       1538.40       1567.63        25.22 o
  -5   2  10        303.21        272.66         5.59 o
  -4   2  10       1095.98       1137.59        12.66 o
  -3   2  10          6.93          5.74         1.29 o
  -2   2  10         78.75        110.17         3.36 o
  -1   2  10       2159.22       2164.32        17.97 o
   0   2  10         37.10         45.04         1.91 o
   1   2  10        873.53        991.26         8.01 o
   2   2  10        528.81        639.24        15.77 o
   3   2  10          2.31          4.18         2.76 o
   4   2  10        644.16        563.62        25.07 o
   5   2  10        522.34        474.85        15.44 o
   6   2  10         83.34         84.66         7.14 o
   7   2  10         61.95         43.36         5.45 o
   8   2  10        261.38        234.31        13.02 o
   9   2  10         10.36          8.05         3.32 o
  10   2  10          6.39          3.23         3.63 o
  11   2  10          4.22          5.15         2.69 o
  12   2  10         27.08         23.77         7.64 o
 -11   3  10         54.76         44.13         9.76 o
 -10   3  10          5.96          4.12         3.99 o
  -9   3  10          1.11         -3.72         3.26 o
  -8   3  10        123.01        140.93         8.93 o
  -7   3  10        737.05        669.46        17.85 o
  -6   3  10        162.41        189.29         7.62 o
  -5   3  10          0.10          1.12         1.21 o
  -4   3  10        874.44        924.39        11.70 o
  -3   3  10          7.33         11.03         0.84 o
  -2   3  10        579.58        533.87         6.68 o
  -1   3  10        145.36        154.55         7.27 o
   0   3  10          5.35          2.64         1.48 o
   1   3  10        420.63        437.99         7.12 o
   2   3  10          0.18          0.05         1.87 o
   3   3  10       4049.49       4073.70        39.75 o
   4   3  10        232.78        221.31        10.49 o
   5   3  10       1576.72       1516.87        40.07 o
   6   3  10          0.01          9.01         4.65 o
   7   3  10        151.56        111.08        15.09 o
   8   3  10        325.91        317.56        15.26 o
   9   3  10         98.52        105.75         9.35 o
  10   3  10        143.20        154.32        11.94 o
  11   3  10         18.39         16.65         3.97 o
  12   3  10         58.59         61.50        11.70 o
 -11   4  10         32.80         32.92         9.23 o
 -10   4  10          0.01         -5.33         5.13 o
  -9   4  10          6.09          1.93         5.34 o
  -8   4  10        157.36        156.19         9.31 o
  -7   4  10        146.20        173.00         9.07 o
  -6   4  10        719.40        684.45        12.04 o
  -5   4  10         73.22         71.87         3.72 o
  -4   4  10         48.38         47.40         2.34 o
  -3   4  10         41.53         48.52         1.93 o
  -2   4  10          0.05          0.46         0.56 o
  -1   4  10        240.10        261.01         6.88 o
   0   4  10          8.13         10.98         3.15 o
   1   4  10          1.83          2.49         1.62 o
   2   4  10        119.49        108.36         4.77 o
   3   4  10       1098.49       1058.84        21.11 o
   4   4  10        693.96        646.19        25.93 o
   5   4  10        331.36        293.04        18.48 o
   6   4  10          4.30          0.77         6.32 o
   7   4  10        187.20        173.62        13.32 o
   8   4  10          7.22          7.24         4.82 o
   9   4  10          0.87          0.51         3.19 o
  10   4  10          1.65          6.97         3.88 o
  11   4  10         10.63         16.66         3.97 o
 -11   5  10          7.20          9.73         6.64 o
 -10   5  10         17.23         20.87         8.23 o
  -9   5  10         12.64          7.20         4.69 o
  -8   5  10         38.64         36.11         8.97 o
  -7   5  10        193.63        203.85         9.56 o
  -6   5  10         17.28         23.48         2.45 o
  -5   5  10        138.02        134.38         4.87 o
  -4   5  10          1.28          4.66         1.14 o
  -3   5  10         45.96         49.97         3.19 o
  -2   5  10        376.46        345.32         6.49 o
  -1   5  10        354.77        378.16         7.25 o
   0   5  10        815.72        855.72        14.03 o
   1   5  10         95.99         69.72         3.87 o
   2   5  10         65.13         62.69         2.28 o
   3   5  10       1454.42       1423.72        27.62 o
   4   5  10         31.84         29.29         4.18 o
   5   5  10        304.79        279.85        12.73 o
   6   5  10        103.21         78.67         7.20 o
   7   5  10         11.32         14.35         3.78 o
   8   5  10        131.11        138.31        10.61 o
   9   5  10          5.20          1.52         3.21 o
  10   5  10          5.50          7.65         4.15 o
 -10   6  10         31.46         23.17         7.57 o
  -9   6  10          5.34          6.94         6.07 o
  -8   6  10        363.44        379.42        24.73 o
  -7   6  10        224.59        218.40         9.83 o
  -6   6  10         92.77         91.16         6.38 o
  -5   6  10         18.60         27.64         3.69 o
  -4   6  10        200.52        193.42         9.53 o
  -3   6  10         33.83         29.00         2.72 o
  -2   6  10        643.49        604.68        13.63 o
  -1   6  10         14.28         10.53         0.83 o
   0   6  10        158.84        143.39         4.52 o
   1   6  10          0.08          1.58         1.55 o
   2   6  10         30.93         27.77         2.08 o
   3   6  10        395.95        443.51        13.10 o
   4   6  10        176.71        147.23         7.18 o
   5   6  10         41.38         33.80         3.86 o
   6   6  10         27.73         30.61         5.12 o
   7   6  10         65.02         69.01         7.55 o
   8   6  10        117.36        127.19        15.45 o
   9   6  10          2.73          2.20         3.28 o
  10   6  10          1.46         10.31         4.50 o
 -10   7  10          2.21          0.76         4.01 o
  -9   7  10         23.24         32.80         9.41 o
  -8   7  10         46.34         45.55         9.81 o
  -7   7  10         38.85         41.38         4.76 o
  -6   7  10          0.54          1.33         2.15 o
  -5   7  10         57.98         36.60         4.06 o
  -4   7  10         67.61         84.45         6.98 o
  -3   7  10        519.21        503.79        18.08 o
  -2   7  10         22.35         21.32         3.39 o
  -1   7  10        624.61        560.24        14.10 o
   0   7  10        161.38        169.51         5.62 o
   1   7  10         15.01         15.55         3.11 o
   2   7  10        159.95        160.50         4.21 o
   3   7  10        413.16        403.99        11.65 o
   4   7  10          0.69          3.93         2.45 o
   5   7  10        141.71        120.29         6.99 o
   6   7  10          0.16          0.21         2.14 o
   7   7  10         11.69         16.42         4.76 o
   8   7  10        116.65        106.02         9.80 o
   9   7  10         48.94         39.19         6.35 o
  10   7  10         46.91         37.84         6.53 o
 -10   8  10         13.01         19.51         7.21 o
  -9   8  10         38.00         26.95         8.65 o
  -8   8  10         79.14        116.87        10.39 o
  -7   8  10         18.14         23.76         3.79 o
  -6   8  10          6.22          6.18         3.09 o
  -5   8  10        144.46        121.00         7.25 o
  -4   8  10       1351.28       1341.29        27.50 o
  -3   8  10        501.37        492.96        12.16 o
  -2   8  10        678.02        656.08        20.64 o
  -1   8  10         43.94         51.21         3.07 o
   0   8  10       1703.15       1667.56        22.80 o
   1   8  10        297.39        270.84         8.07 o
   2   8  10          0.01         -1.14         1.69 o
   3   8  10          0.15          0.04         1.49 o
   4   8  10        272.70        228.15         9.44 o
   5   8  10         44.12         35.74         4.09 o
   6   8  10         38.48         44.19         4.80 o
   7   8  10          2.74          4.94         2.36 o
   8   8  10          3.55          2.69         2.57 o
   9   8  10         15.82         10.83         3.04 o
  10   8  10         20.56         18.42         7.29 o
  -9   9  10        110.24        128.26        16.16 o
  -8   9  10          9.25         13.64         4.02 o
  -7   9  10          6.75          8.36         2.91 o
  -6   9  10         25.33         21.19         3.35 o
  -5   9  10        189.43        220.72        14.35 o
  -4   9  10        140.34        128.88         7.75 o
  -3   9  10         18.30         18.55         2.66 o
  -2   9  10         12.98         15.73         3.29 o
  -1   9  10        204.26        193.35         9.68 o
   0   9  10         31.88         28.85         3.78 o
   1   9  10         23.27         15.40         3.41 o
   2   9  10         81.28         84.89         6.18 o
   3   9  10        591.42        552.32        11.17 o
   4   9  10         23.97         15.63         2.52 o
   5   9  10         75.80         47.30         4.05 o
   6   9  10         43.55         56.35         4.81 o
   7   9  10         36.24         40.27         4.27 o
   8   9  10          0.04          2.01         2.62 o
   9   9  10         43.48         57.11         6.17 o
  -9  10  10          0.02         -1.47         5.27 o
  -8  10  10         60.00         63.86         8.10 o
  -7  10  10          1.00          3.01         4.04 o
  -6  10  10         71.43         75.98         6.49 o
  -5  10  10         74.50         77.02         6.44 o
  -4  10  10        125.14        111.90         6.80 o
  -3  10  10         61.25         59.38         4.89 o
  -2  10  10        229.48        217.71         9.64 o
  -1  10  10         79.78         83.07         6.77 o
   0  10  10        102.04         76.70         5.48 o
   1  10  10          1.69          2.10         2.19 o
   2  10  10          2.73          5.24         2.75 o
   3  10  10          9.10          8.88         3.03 o
   4  10  10          5.62          6.69         2.11 o
   5  10  10          6.65          5.78         3.35 o
   6  10  10          0.86          3.54         2.17 o
   7  10  10        157.15        172.90         9.66 o
   8  10  10          0.13         -0.65         2.58 o
   9  10  10         15.55         15.31         4.41 o
  -8  11  10         50.76         56.92        13.87 o
  -7  11  10         36.47         33.32         6.64 o
  -6  11  10         72.85         86.58         9.04 o
  -5  11  10         51.28         53.48         5.63 o
  -4  11  10        174.02        200.88        14.05 o
  -3  11  10          1.24          9.08         2.78 o
  -2  11  10         22.53         20.62         2.97 o
  -1  11  10         36.72         41.68         5.07 o
   0  11  10          7.89          3.88         2.00 o
   1  11  10          9.08          6.60         2.97 o
   2  11  10          0.23          3.53         2.42 o
   3  11  10         12.72         12.87         3.55 o
   4  11  10         18.63         13.75         3.63 o
   5  11  10         18.06         14.21         3.32 o
   6  11  10         16.95         28.31         7.47 o
   7  11  10         24.65         22.26         7.96 o
   8  11  10          7.09         15.93         6.79 o
  -7  12  10         53.60         54.02         7.70 o
  -6  12  10          1.87          3.35         3.15 o
  -5  12  10          0.60          8.04         4.03 o
  -4  12  10         61.35         66.79         7.70 o
  -3  12  10         75.36         99.45         7.05 o
  -2  12  10         19.37         12.06         3.16 o
  -1  12  10        108.93        103.45         8.13 o
   0  12  10          0.06         -6.13         4.49 o
   1  12  10          0.01         -2.88         2.57 o
   2  12  10          5.35          7.49         2.82 o
   3  12  10         18.72         16.10         3.77 o
   4  12  10         23.25         25.68         4.77 o
   5  12  10         20.60         33.16         6.58 o
   6  12  10         54.64         53.75        15.90 o
   7  12  10         12.44         11.54         7.41 o
  -6  13  10         18.42         18.07         4.90 o
  -5  13  10        116.65        125.80        11.08 o
  -4  13  10         29.05         31.49         5.60 o
  -3  13  10         84.70         92.29        13.37 o
  -2  13  10         30.40         22.61         4.48 o
  -1  13  10          1.34         -2.56         6.25 o
   0  13  10         89.03         82.69        11.78 o
   1  13  10         68.41         71.66         6.91 o
   2  13  10         40.69         46.45         5.79 o
   3  13  10          7.27          4.88         3.94 o
   4  13  10         29.57         35.59         5.42 o
   5  13  10        218.70        235.18        23.38 o
  -3  14  10         30.36         17.34         7.20 o
  -2  14  10         32.15         39.08         6.31 o
  -1  14  10          1.69         -1.57         2.44 o
   0  14  10          3.51         10.23         6.17 o
   1  14  10          2.71          5.09         3.94 o
   2  14  10        214.65        233.86        12.81 o
   3  14  10         49.81         48.05        11.34 o
  -1  15  10          0.19          3.42         4.84 o
   0  15  10         14.73         19.38         7.24 o
 -12   1  11         11.54          9.81         3.96 o
 -11   1  11          2.94          1.76         3.01 o
 -10   1  11          0.41         -0.19         2.78 o
  -9   1  11          9.71         10.80         3.05 o
  -8   1  11          1.88          0.87         2.09 o
  -7   1  11          8.66          6.86         2.35 o
  -6   1  11        528.28        507.08        13.75 o
  -5   1  11         37.43         31.03         2.10 o
  -4   1  11         21.20         28.16         2.12 o
  -3   1  11          7.33         14.20         0.97 o
  -2   1  11        138.45        146.07         3.61 o
  -1   1  11       1463.05       1471.62         8.83 o
   0   1  11        749.78        692.56         9.51 o
   1   1  11       4417.65       4810.21        20.63 o
   2   1  11        966.25        978.82        14.85 o
   3   1  11         75.84         72.27        11.40 o
   4   1  11         52.38         72.01         6.14 o
   5   1  11          0.10          0.91         2.35 o
   6   1  11         19.86         25.35         4.52 o
   7   1  11        362.50        317.32        14.30 o
   8   1  11         11.92         20.27         4.38 o
   9   1  11         76.18         79.80         6.94 o
  10   1  11         20.52         16.10         4.64 o
  11   1  11         13.88         14.09         4.09 o
 -12   2  11         37.58         41.25        10.21 o
 -11   2  11        162.46        172.72        12.20 o
 -10   2  11        142.53        139.01        13.35 o
  -9   2  11         45.82         36.60         5.23 o
  -8   2  11         77.52         71.76         6.56 o
  -7   2  11        504.22        474.14        15.32 o
  -6   2  11         14.17         15.25         3.49 o
  -5   2  11        103.53         93.94         6.91 o
  -4   2  11        419.86        459.67         7.05 o
  -3   2  11        310.43        274.92         4.28 o
  -2   2  11         16.37         16.86         1.38 o
  -1   2  11          0.05          0.09         0.42 o
   0   2  11        294.04        265.32         5.91 o
   1   2  11          3.96          2.76         0.66 o
   2   2  11       3225.13       3246.26        27.07 o
   3   2  11         56.84         46.09         4.91 o
   4   2  11        442.42        420.20        14.52 o
   5   2  11        114.53        113.32         8.35 o
   6   2  11        195.60        179.50        11.04 o
   7   2  11         84.83         77.32         7.28 o
   8   2  11          8.68          1.81         4.33 o
   9   2  11          1.49          3.93         3.41 o
  10   2  11         50.97         43.40         6.96 o
  11   2  11         29.77         26.84         4.45 o
 -11   3  11         49.60         49.67        10.78 o
 -10   3  11         63.57         68.22         7.55 o
  -9   3  11          0.01          0.35         6.02 o
  -8   3  11         28.47         32.58         4.84 o
  -7   3  11         25.16         15.14         3.46 o
  -6   3  11        785.88        684.55        14.28 o
  -5   3  11        430.32        390.66         8.04 o
  -4   3  11          6.85          8.79         1.88 o
  -3   3  11        340.89        337.07         5.35 o
  -2   3  11        527.97        621.45        15.27 o
  -1   3  11       1137.10       1172.99        32.95 o
   0   3  11        105.94         93.64         3.80 o
   1   3  11        563.18        700.27         8.70 o
   2   3  11        735.05        791.38        13.31 o
   3   3  11       1963.94       2076.80        24.21 o
   4   3  11         12.38         11.33         3.62 o
   5   3  11        705.86        705.57        28.77 o
   6   3  11        680.78        622.88        27.39 o
   7   3  11          0.09          2.85         4.09 o
   8   3  11          6.43          6.23         3.69 o
   9   3  11          0.11         -1.36         2.73 o
  10   3  11          0.40          5.92         4.39 o
  11   3  11          3.49          4.41         3.32 o
 -11   4  11        329.08        384.19        28.03 o
 -10   4  11         16.66         11.01         4.84 o
  -9   4  11          5.02          0.01         2.68 o
  -8   4  11         38.74         29.09         4.44 o
  -7   4  11        430.46        377.58        13.14 o
  -6   4  11        349.35        346.07         8.70 o
  -5   4  11          1.82          0.40         1.27 o
  -4   4  11        120.32        101.82         2.27 o
  -3   4  11        203.93        188.89         4.26 o
  -2   4  11          5.87          2.50         1.00 o
  -1   4  11         96.81         99.01         5.60 o
   0   4  11          1.35          0.52         1.44 o
   1   4  11        394.68        357.28         7.39 o
   2   4  11        827.05        883.76        13.93 o
   3   4  11       1029.11        958.03        25.84 o
   4   4  11         14.34         15.73         3.49 o
   5   4  11       1755.47       1757.83        45.38 o
   6   4  11          4.24         -0.07         3.79 o
   7   4  11         12.51          7.88         3.22 o
   8   4  11         88.78         82.60         8.24 o
   9   4  11         34.92         25.49         4.93 o
  10   4  11        224.56        231.76        14.79 o
  11   4  11          8.28          8.31         3.87 o
 -11   5  11         85.00        130.07        17.05 o
 -10   5  11         11.57         16.38         7.65 o
  -9   5  11        118.14        137.90        15.79 o
  -8   5  11         22.64         30.58         8.44 o
  -7   5  11        306.59        298.93        14.39 o
  -6   5  11          6.80          7.39         1.85 o
  -5   5  11         85.87         70.28         3.58 o
  -4   5  11          0.75          1.87         1.71 o
  -3   5  11        320.33        298.00         5.85 o
  -2   5  11         62.48         47.89         2.63 o
  -1   5  11        348.43        336.52         8.62 o
   0   5  11        360.35        402.82         9.31 o
   1   5  11         14.51         12.39         3.06 o
   2   5  11        868.85        860.00        12.89 o
   3   5  11        230.50        251.92        11.20 o
   4   5  11       1613.98       1517.08        66.35 o
   5   5  11         50.27         54.05         4.68 o
   6   5  11         23.45         18.68         4.40 o
   7   5  11         12.29         12.89         4.70 o
   8   5  11         63.59         60.65         7.46 o
   9   5  11         31.57         25.05        10.78 o
  10   5  11          0.86          0.65         7.53 o
 -10   6  11         56.41         50.77        10.83 o
  -9   6  11          6.07         13.73         6.79 o
  -8   6  11        220.11        241.62        20.16 o
  -7   6  11        125.18        139.36         8.02 o
  -6   6  11         57.93         48.73         4.56 o
  -5   6  11        249.65        211.03        10.68 o
  -4   6  11        317.70        254.76         8.42 o
  -3   6  11          7.12          5.65         1.73 o
  -2   6  11        181.24        177.41         3.78 o
  -1   6  11         15.20         24.94         2.16 o
   0   6  11        685.10        688.45        10.08 o
   1   6  11         45.13         52.82         3.62 o
   2   6  11        114.66        124.30         4.26 o
   3   6  11        490.67        498.78        16.10 o
   4   6  11        593.54        530.57        13.76 o
   5   6  11        110.95        101.35         6.46 o
   6   6  11        158.21        145.45         7.99 o
   7   6  11        425.05        415.09        17.82 o
   8   6  11          2.56          6.55         3.40 o
   9   6  11          8.88          8.46         6.78 o
  10   6  11         16.15         14.63         4.49 o
 -10   7  11         22.84         28.55         8.77 o
  -9   7  11         75.97         85.54        12.78 o
  -8   7  11          4.97          7.72         6.32 o
  -7   7  11         19.23         18.00         3.89 o
  -6   7  11         72.07         63.73         5.30 o
  -5   7  11        444.56        384.65        12.32 o
  -4   7  11        599.89        510.59        15.64 o
  -3   7  11          7.30         10.71         2.26 o
  -2   7  11         19.25         18.20         4.43 o
  -1   7  11        457.66        406.00         8.78 o
   0   7  11        864.46        782.29        13.13 o
   1   7  11        778.62        732.25        12.82 o
   2   7  11         16.43         15.74         1.63 o
   3   7  11        711.40        641.81        11.85 o
   4   7  11        285.40        257.88         9.91 o
   5   7  11         27.67         35.89         4.26 o
   6   7  11        167.23        174.60         9.08 o
   7   7  11        210.71        227.13        10.81 o
   8   7  11         64.27         59.49         7.47 o
   9   7  11         94.53         87.87         9.48 o
  10   7  11          0.67          1.35         4.12 o
  -9   8  11         79.71        103.66        14.63 o
  -8   8  11         36.09         39.98         6.14 o
  -7   8  11          5.24         -0.58         2.76 o
  -6   8  11          2.18          1.03         2.98 o
  -5   8  11        262.34        240.31        10.12 o
  -4   8  11         29.32         40.15         6.33 o
  -3   8  11         11.36         18.63         2.97 o
  -2   8  11        164.29        161.06         8.58 o
  -1   8  11          2.64         -2.66         2.82 o
   0   8  11        481.82        491.78        10.39 o
   1   8  11         41.30         23.93         3.02 o
   2   8  11         93.55         79.43         4.85 o
   3   8  11          6.93          1.87         1.60 o
   4   8  11        115.31        112.53         6.77 o
   5   8  11         87.88         72.82         5.75 o
   6   8  11          2.34          6.66         4.01 o
   7   8  11         40.22         43.43         5.17 o
   8   8  11          4.08          0.06         2.66 o
   9   8  11          0.54         -2.03         2.66 o
  10   8  11         28.13         35.26         9.14 o
  -9   9  11          3.59          6.79         6.05 o
  -8   9  11        107.20        108.94         9.87 o
  -7   9  11          0.09          5.04         2.87 o
  -6   9  11          9.78          9.84         3.17 o
  -5   9  11         19.84         23.47         3.89 o
  -4   9  11         35.68         36.31         3.72 o
  -3   9  11         11.17         11.59         2.33 o
  -2   9  11        162.50        164.10        13.58 o
  -1   9  11          7.31          8.99         3.13 o
   0   9  11        453.83        417.36        12.13 o
   1   9  11          3.76          2.35         2.35 o
   2   9  11         11.55         13.44         2.53 o
   3   9  11        176.99        169.88         7.58 o
   4   9  11          9.22          9.80         2.37 o
   5   9  11          3.29          4.94         2.67 o
   6   9  11         35.96         32.98         6.75 o
   7   9  11         42.17         43.44         4.35 o
   8   9  11         21.81         22.55         3.47 o
   9   9  11          0.05          4.06         2.81 o
  -8  10  11         27.77         30.01         8.24 o
  -7  10  11          0.23          6.17         3.82 o
  -6  10  11         74.34         78.51         6.59 o
  -5  10  11        113.89        108.91         7.55 o
  -4  10  11         19.55         17.76         3.18 o
  -3  10  11         24.32         24.11         3.38 o
  -2  10  11         11.57         14.02         3.70 o
  -1  10  11          0.06          4.71         2.97 o
   0  10  11        150.50        125.57         7.14 o
   1  10  11         25.21         22.72         3.80 o
   2  10  11        105.62        114.89         7.63 o
   3  10  11        100.10        113.75         7.92 o
   4  10  11          0.14          4.62         3.65 o
   5  10  11          7.70          7.16         2.94 o
   6  10  11         79.37         98.07         8.96 o
   7  10  11         25.61         34.21        12.28 o
   8  10  11         36.45         33.66         4.84 o
   9  10  11          2.42          0.88         2.99 o
  -8  11  11          1.75         15.14         5.32 o
  -7  11  11         27.33         38.25         6.93 o
  -6  11  11          7.53         11.39         4.19 o
  -5  11  11         86.74         81.98         6.80 o
  -4  11  11         25.54         22.89         4.74 o
  -3  11  11         29.49         27.98         3.71 o
  -2  11  11          0.70         -0.94         2.14 o
  -1  11  11          9.71         10.16         3.06 o
   0  11  11         61.92         68.15         5.54 o
   1  11  11          7.55         13.27         3.46 o
   2  11  11        129.55        118.83         8.08 o
   3  11  11         41.97         55.25         5.82 o
   4  11  11          5.82          6.59         3.23 o
   5  11  11          0.18          2.17         2.55 o
   6  11  11         54.69         57.80         6.13 o
   7  11  11          0.00          1.81         3.92 o
  -7  12  11         62.68         79.16        11.41 o
  -6  12  11          2.96          6.72         4.58 o
  -5  12  11         16.13         11.39         4.09 o
  -4  12  11         39.45         41.16         6.22 o
  -3  12  11         63.94         66.92         7.77 o
  -2  12  11         27.60         23.23         3.56 o
  -1  12  11         10.64         10.73         3.68 o
   0  12  11        104.41         88.42        11.65 o
   1  12  11          0.87          2.48         2.98 o
   2  12  11         42.81         36.26         5.09 o
   3  12  11         47.04         45.91         5.84 o
   4  12  11        178.46        182.78        11.07 o
   5  12  11         53.87         73.95         9.26 o
   6  12  11         21.42         25.62         9.80 o
  -6  13  11          3.88          9.31         5.30 o
  -5  13  11         19.19         29.26         6.82 o
  -4  13  11        104.05         90.65         9.21 o
  -3  13  11          0.00          1.97         2.24 o
  -2  13  11         11.77          8.35         3.33 o
  -1  13  11         27.95         17.64         6.21 o
   0  13  11         53.77         53.93         9.76 o
   1  13  11         45.87         44.96         5.72 o
   2  13  11        171.32        228.13        12.24 o
   3  13  11        121.04        125.75         9.31 o
   4  13  11          3.32          3.62         4.51 o
  -3  14  11         22.05         16.95         7.64 o
  -2  14  11         13.35          9.61         5.37 o
  -1  14  11          6.57          8.45         5.96 o
   0  14  11         52.66         51.12         7.45 o
   1  14  11          0.06         -0.67         2.86 o
   2  14  11          0.65         -0.80         3.22 o
   3  14  11         20.45         18.77         7.55 o
   0  15  11          1.11          2.90         4.94 o
 -12   0  12         12.53          9.18         5.61 o
 -11   0  12          1.84          7.85         5.11 o
 -10   0  12        445.89        484.49        27.38 o
  -9   0  12         10.04         11.78         5.04 o
  -8   0  12        266.42        265.78        18.01 o
  -7   0  12         24.65         24.97         5.49 o
  -6   0  12        193.04        180.90        12.93 o
  -5   0  12       1476.34       1486.02        33.62 o
  -4   0  12       1215.98       1186.87        16.69 o
  -3   0  12         67.39         58.03         3.26 o
  -2   0  12        111.13        134.20         5.10 o
  -1   0  12       2103.80       2163.59        23.91 o
   0   0  12          0.13         -3.74         3.14 o
   1   0  12       2068.99       2021.79        18.70 o
   2   0  12         15.39         11.49         2.29 o
   3   0  12        242.74        247.44        10.00 o
   4   0  12        307.96        305.24        17.68 o
   5   0  12          2.80         -1.13         3.35 o
   6   0  12        119.18         79.64        10.07 o
   7   0  12        224.26        211.06        16.94 o
   8   0  12        475.68        458.59        26.24 o
   9   0  12          7.39          0.70         3.68 o
  10   0  12         68.25         91.46         9.60 o
  11   0  12        257.74        336.54        26.74 o
 -12   1  12         13.71         18.10         4.86 o
 -11   1  12         72.42         59.88         7.42 o
 -10   1  12        110.02        116.18         9.72 o
  -9   1  12         72.23         74.72         7.28 o
  -8   1  12         17.38         16.58         3.62 o
  -7   1  12         80.67         70.39         6.07 o
  -6   1  12       2281.40       2126.82        30.36 o
  -5   1  12        706.98        680.38        10.22 o
  -4   1  12        274.67        276.21         6.31 o
  -3   1  12         89.02         70.52         2.07 o
  -2   1  12        399.57        413.20         6.24 o
  -1   1  12          0.51          2.40         2.15 o
   0   1  12       2283.79       2332.20        25.05 o
   1   1  12        718.95        795.25        10.14 o
   2   1  12        113.40        149.63         6.11 o
   3   1  12         10.08          8.30         2.86 o
   4   1  12         33.34         37.41         5.34 o
   5   1  12         19.10         12.65         3.65 o
   6   1  12        372.02        330.66        14.32 o
   7   1  12         44.12         51.36         6.28 o
   8   1  12         51.10         42.84         6.79 o
   9   1  12         83.30         74.02         8.15 o
  10   1  12         36.92         52.46         7.71 o
  11   1  12          1.49          4.45         3.66 o
 -12   2  12          9.33         11.49         6.99 o
 -11   2  12          0.00         -0.44         4.76 o
 -10   2  12         62.21         63.41         7.19 o
  -9   2  12         42.41         42.04         5.56 o
  -8   2  12        137.67        133.39        12.78 o
  -7   2  12        208.99        201.56        10.04 o
  -6   2  12         15.20         22.01         2.35 o
  -5   2  12        409.27        354.13         7.65 o
  -4   2  12          0.18          0.51         1.07 o
  -3   2  12         16.55         18.77         1.23 o
  -2   2  12        756.65        792.67         9.19 o
  -1   2  12       1012.97       1138.30         9.49 o
   0   2  12       1354.22       1427.12        13.13 o
   1   2  12        902.46        862.08         9.58 o
   2   2  12         72.17        102.22         5.56 o
   3   2  12        763.34        758.45        14.95 o
   4   2  12         35.54         23.51         4.00 o
   5   2  12        484.24        416.93        15.69 o
   6   2  12         17.06         11.80         3.53 o
   7   2  12          0.59          1.99         3.50 o
   8   2  12        265.25        248.82        13.82 o
   9   2  12          2.95          4.01         3.51 o
  10   2  12          5.22          9.90         4.33 o
  11   2  12          1.32          3.12         3.41 o
 -11   3  12         47.66         51.30        10.71 o
 -10   3  12          6.65          6.24         3.34 o
  -9   3  12          1.01          1.28         3.02 o
  -8   3  12        515.32        507.00        16.91 o
  -7   3  12         77.72         67.55         5.99 o
  -6   3  12         81.54         72.24         5.63 o
  -5   3  12        141.45        131.27         6.15 o
  -4   3  12          5.69          5.17         0.62 o
  -3   3  12         30.34         17.77         1.36 o
  -2   3  12       1507.58       1517.69        16.71 o
  -1   3  12        112.90        120.12         3.38 o
   0   3  12        872.37        926.35        11.97 o
   1   3  12        229.47        259.75         5.60 o
   2   3  12         30.11         54.58         2.81 o
   3   3  12        489.95        466.07        12.29 o
   4   3  12          0.85         -1.40         2.48 o
   5   3  12        210.89        193.23        11.02 o
   6   3  12         23.45         17.68         5.73 o
   7   3  12         30.21         33.57         7.78 o
   8   3  12         57.26         58.64        11.86 o
   9   3  12        145.47        145.17        11.43 o
  10   3  12         27.74         25.72         5.60 o
  11   3  12        122.17        150.59        12.49 o
 -11   4  12         59.54         74.63        13.69 o
 -10   4  12        142.61        149.63        17.34 o
  -9   4  12        174.29        155.48        16.58 o
  -8   4  12        136.61        148.58         9.12 o
  -7   4  12          7.15         -1.59         2.08 o
  -6   4  12         47.08         46.97         3.38 o
  -5   4  12        122.86        119.12         4.76 o
  -4   4  12         96.07        104.35         2.85 o
  -3   4  12        160.60        159.28         3.63 o
  -2   4  12        218.91        233.25         9.62 o
  -1   4  12         45.79         61.70         5.11 o
   0   4  12         31.29         28.99         2.97 o
   1   4  12         19.19         24.02         2.47 o
   2   4  12       1941.88       1997.94        26.20 o
   3   4  12        431.56        372.83        12.89 o
   4   4  12         11.07          5.59         3.78 o
   5   4  12          1.59          6.21         5.99 o
   6   4  12         31.04         22.16         6.29 o
   7   4  12         80.86         78.90         7.90 o
   8   4  12         30.36         28.01         5.53 o
   9   4  12         51.49         35.95         6.19 o
  10   4  12         37.74         33.91         6.53 o
  11   4  12         30.87         25.29         8.58 o
 -11   5  12         11.77         16.65         6.71 o
 -10   5  12        191.04        171.24        18.33 o
  -9   5  12         34.51         52.51        11.01 o
  -8   5  12         39.37         52.63        10.00 o
  -7   5  12         18.24         18.51         6.79 o
  -6   5  12        135.88        120.55         5.18 o
  -5   5  12          0.93          1.52         1.35 o
  -4   5  12         80.54         90.79         3.86 o
  -3   5  12        128.61        118.31         4.68 o
  -2   5  12        191.64        173.02         6.04 o
  -1   5  12         53.09         35.64         3.28 o
   0   5  12        145.69        143.43         6.52 o
   1   5  12         28.77         26.30         4.17 o
   2   5  12        925.66        916.53        13.03 o
   3   5  12        997.94       1028.00        22.65 o
   4   5  12        118.08        113.01         8.28 o
   5   5  12        276.21        254.23        12.32 o
   6   5  12         24.32         31.36         5.10 o
   7   5  12         28.09         28.66         5.39 o
   8   5  12          6.58          0.29         3.42 o
   9   5  12         30.05         35.97         9.68 o
  10   5  12         54.83         65.83         8.61 o
  11   5  12         14.17         24.89         8.01 o
 -10   6  12         66.98         76.67        13.11 o
  -9   6  12         12.90         14.29         6.12 o
  -8   6  12          0.80          8.58         6.36 o
  -7   6  12          0.62          2.05         2.36 o
  -6   6  12         28.34         31.68         3.76 o
  -5   6  12        459.91        416.70        12.32 o
  -4   6  12         60.36         76.05         4.24 o
  -3   6  12         62.51         62.43         3.86 o
  -2   6  12        404.07        422.45         8.08 o
  -1   6  12         83.31         62.41         4.15 o
   0   6  12        591.94        570.55        11.09 o
   1   6  12       1259.77       1257.09        19.59 o
   2   6  12        260.90        247.92         6.84 o
   3   6  12         13.94         11.20         1.89 o
   4   6  12        318.62        282.15        10.51 o
   5   6  12         72.12         73.95         5.68 o
   6   6  12         59.57         62.64         5.74 o
   7   6  12          3.79          4.05         3.94 o
   8   6  12          3.59          1.44         3.03 o
   9   6  12         19.34         21.78         6.32 o
  10   6  12          8.45          2.89         3.10 o
 -10   7  12         17.43         40.00        10.23 o
  -9   7  12          7.90         15.42         7.54 o
  -8   7  12          0.77         -3.98         4.31 o
  -7   7  12          0.00         -2.34         2.43 o
  -6   7  12          3.48          1.91         2.28 o
  -5   7  12         49.66         63.41         5.31 o
  -4   7  12          9.91         12.34         5.82 o
  -3   7  12         27.49         24.02         2.76 o
  -2   7  12         24.16         22.67         2.98 o
  -1   7  12          1.56          1.33         1.28 o
   0   7  12       1160.27       1114.88        17.18 o
   1   7  12        124.99        143.19         5.97 o
   2   7  12          3.00          2.56         1.92 o
   3   7  12         61.88         50.46         3.39 o
   4   7  12         94.84         82.28         5.84 o
   5   7  12         94.89         79.22         6.16 o
   6   7  12        238.69        230.11        10.47 o
   7   7  12         24.55         24.72         4.20 o
   8   7  12          0.16          4.40         3.07 o
   9   7  12          4.65          6.10         3.38 o
  10   7  12          4.75         -3.20         5.89 o
  -9   8  12         33.50         46.94        10.37 o
  -8   8  12         11.82          5.86         7.48 o
  -7   8  12         57.72         50.07         5.21 o
  -6   8  12        105.30        105.28         7.15 o
  -5   8  12        301.66        297.21        11.28 o
  -4   8  12        192.90        198.60         7.89 o
  -3   8  12        241.04        223.85         8.41 o
  -2   8  12        312.13        287.68        11.36 o
  -1   8  12          0.59          1.21         3.19 o
   0   8  12         28.72         23.46         2.38 o
   1   8  12        735.70        679.18        13.11 o
   2   8  12         18.70         13.46         2.29 o
   3   8  12        155.72        154.58         6.83 o
   4   8  12          0.46         -1.20         2.45 o
   5   8  12          5.77          5.03         2.90 o
   6   8  12          0.11         -3.58         2.59 o
   7   8  12         91.12        115.17         8.21 o
   8   8  12         15.33         24.35         5.05 o
   9   8  12          3.28         -0.68         3.22 o
  10   8  12         23.94         34.03         9.43 o
  -9   9  12          6.30          5.87         5.13 o
  -8   9  12         17.21         19.48         4.72 o
  -7   9  12        212.57        225.50        11.05 o
  -6   9  12         34.36         29.63         4.39 o
  -5   9  12         17.39         13.61         3.16 o
  -4   9  12         21.53         26.06         4.69 o
  -3   9  12        206.51        198.62         8.52 o
  -2   9  12        438.35        436.12        21.26 o
  -1   9  12          2.05          4.93         2.61 o
   0   9  12          8.42          8.16         2.17 o
   1   9  12         14.45         17.22         3.39 o
   2   9  12         23.74         17.68         2.76 o
   3   9  12          6.17          8.23         2.84 o
   4   9  12         31.77         41.29         3.95 o
   5   9  12         63.40         60.15         5.65 o
   6   9  12         33.67         32.46         4.40 o
   7   9  12          0.10         -1.51         2.33 o
   8   9  12         11.73          4.62         2.26 o
   9   9  12          4.10          6.40         2.83 o
  -8  10  12         78.05         80.86         9.81 o
  -7  10  12        305.05        343.06        17.44 o
  -6  10  12         11.85         14.12         3.32 o
  -5  10  12         45.06         45.86         5.15 o
  -4  10  12          0.06         -5.40         4.20 o
  -3  10  12          0.21          0.30         2.20 o
  -2  10  12         37.91         33.07         4.72 o
  -1  10  12        159.51        187.22        10.32 o
   0  10  12          0.03         -0.15         1.98 o
   1  10  12         84.57         80.81         6.52 o
   2  10  12          2.46          2.37         2.51 o
   3  10  12         70.82         80.80         6.76 o
   4  10  12         28.09         33.43         5.80 o
   5  10  12         46.07         40.13         4.83 o
   6  10  12         45.62         56.42         7.13 o
   7  10  12          5.02          6.50         3.45 o
   8  10  12          9.02         17.14         5.42 o
  -8  11  12        289.34        303.53        25.07 o
  -7  11  12         45.93         54.89         7.62 o
  -6  11  12         12.35         14.67         4.42 o
  -5  11  12         31.22         35.04         4.84 o
  -4  11  12        160.78        143.68        10.65 o
  -3  11  12         31.52         34.35         5.33 o
  -2  11  12         15.59         16.60         2.95 o
  -1  11  12          0.62         -0.91         2.37 o
   0  11  12          1.23          3.12         2.15 o
   1  11  12        155.23        150.92         9.11 o
   2  11  12         17.12         18.57         3.58 o
   3  11  12         25.00         29.19         4.54 o
   4  11  12          0.96          5.29         4.92 o
   5  11  12        125.41        173.11        17.61 o
   6  11  12         21.78         21.86         5.64 o
   7  11  12          0.31         -4.01         3.75 o
  -7  12  12        193.44        246.60        15.73 o
  -6  12  12         33.99         28.55         5.57 o
  -5  12  12          1.56          2.64         3.14 o
  -4  12  12        125.60        138.59        12.68 o
  -3  12  12         96.28        102.01         9.40 o
  -2  12  12          2.67          2.81         2.30 o
  -1  12  12        148.55        162.21        10.41 o
   0  12  12          1.54          0.86         3.34 o
   1  12  12         70.00         82.60         7.17 o
   2  12  12          1.17          4.34         4.30 o
   3  12  12          7.85          3.94         3.75 o
   4  12  12         33.97         26.27         5.72 o
   5  12  12        369.99        435.20        33.97 o
   6  12  12         61.82         84.62        15.11 o
  -6  13  12         79.57         76.35        12.31 o
  -5  13  12          1.42         -1.77         3.08 o
  -4  13  12         29.67         25.33         5.47 o
  -3  13  12          0.07         -3.68         3.34 o
  -2  13  12          4.83          2.84         3.87 o
  -1  13  12         64.85         67.88         7.67 o
   0  13  12          0.51          3.82         3.71 o
   1  13  12         12.19         13.46         4.21 o
   2  13  12          2.29          0.29         3.31 o
   3  13  12          0.41         -4.21         3.36 o
   4  13  12         59.93         58.93        12.27 o
  -2  14  12         28.71         35.76         9.27 o
  -1  14  12         13.65         19.21         7.26 o
   0  14  12         15.38         16.59         6.00 o
   1  14  12          2.68         -0.80         4.04 o
   2  14  12          4.81          5.50         5.56 o
 -12   1  13         35.44         41.39         6.68 o
 -11   1  13         83.66         98.28         9.51 o
 -10   1  13        161.01        176.85        11.80 o
  -9   1  13         63.69         67.95         7.12 o
  -8   1  13         30.81         22.79         4.01 o
  -7   1  13         16.22         11.59         3.09 o
  -6   1  13       1716.05       1671.40        28.52 o
  -5   1  13       2865.11       2793.65        26.90 o
  -4   1  13        233.32        208.82         5.71 o
  -3   1  13        197.44        185.58         3.44 o
  -2   1  13         61.08         80.39         3.13 o
  -1   1  13        743.66        774.06         8.98 o
   0   1  13        497.22        584.15        10.93 o
   1   1  13         16.79         14.80         1.42 o
   2   1  13        221.22        181.97         6.05 o
   3   1  13        997.08        955.46        14.33 o
   4   1  13       1099.39       1134.84        24.57 o
   5   1  13        396.73        324.30        14.19 o
   6   1  13         35.55         39.97         5.67 o
   7   1  13         68.72         57.55         6.78 o
   8   1  13         22.55         16.57         4.37 o
   9   1  13        562.46        540.65        33.14 o
  10   1  13        374.09        427.75        24.54 o
  11   1  13          4.30         -0.05         3.10 o
 -11   2  13         17.51         16.03         4.65 o
 -10   2  13         58.80         67.83        12.47 o
  -9   2  13         57.27         55.75         6.48 o
  -8   2  13        154.49        153.53        13.78 o
  -7   2  13         89.50         90.29         6.95 o
  -6   2  13        646.14        632.73        19.61 o
  -5   2  13          0.19          0.97         1.54 o
  -4   2  13         31.66         37.47         2.21 o
  -3   2  13         55.80         61.15         2.85 o
  -2   2  13        104.62        106.74         3.59 o
  -1   2  13       1927.21       2091.85        11.92 o
   0   2  13        113.57        120.23         4.12 o
   1   2  13         93.55        112.49         3.95 o
   2   2  13        196.84        223.25         6.71 o
   3   2  13          0.90          1.53         2.21 o
   4   2  13         69.22         62.64         5.56 o
   5   2  13       1171.33       1095.19        25.68 o
   6   2  13         56.11         42.06         5.67 o
   7   2  13        469.13        469.83        18.44 o
   8   2  13         29.78         36.71         7.08 o
   9   2  13         53.32         50.17         7.39 o
  10   2  13          8.47          9.04         4.79 o
  11   2  13         85.68         81.36         9.33 o
 -11   3  13          5.58         10.23         5.01 o
 -10   3  13         35.87         38.27         9.69 o
  -9   3  13         15.75         22.30         4.38 o
  -8   3  13        149.45        142.66         9.17 o
  -7   3  13        188.34        171.11         9.24 o
  -6   3  13        197.54        194.81         8.36 o
  -5   3  13        284.14        308.81         7.61 o
  -4   3  13        250.67        237.00         4.00 o
  -3   3  13        361.47        350.05         6.92 o
  -2   3  13        166.33        193.18         6.63 o
  -1   3  13        104.16         96.32         6.32 o
   0   3  13        156.18        154.02         5.41 o
   1   3  13         29.27         31.78         3.14 o
   2   3  13         85.32         73.40         3.24 o
   3   3  13        131.21        127.19         5.63 o
   4   3  13        218.03        199.01         8.60 o
   5   3  13         49.68         51.88         6.26 o
   6   3  13          3.06          0.17         3.60 o
   7   3  13        104.56         85.12        11.78 o
   8   3  13          5.53          1.93         5.03 o
   9   3  13          0.21          5.60         3.86 o
  10   3  13          0.16          8.64         4.21 o
  11   3  13         20.64         36.80         9.63 o
 -11   4  13         10.79         15.99         6.52 o
 -10   4  13         82.81         92.99        13.99 o
  -9   4  13          0.05          4.94         5.19 o
  -8   4  13        329.38        308.04        13.51 o
  -7   4  13         41.91         30.28         4.06 o
  -6   4  13        164.39        150.39         5.83 o
  -5   4  13          2.90          3.95         1.89 o
  -4   4  13          1.08          0.05         0.95 o
  -3   4  13        299.27        272.56         6.42 o
  -2   4  13        331.48        342.09        11.80 o
  -1   4  13         58.29         57.31         5.24 o
   0   4  13        179.20        156.98         6.70 o
   1   4  13       1294.53       1253.32        23.39 o
   2   4  13          0.83          2.83         1.64 o
   3   4  13        210.74        208.45         5.38 o
   4   4  13        492.01        453.64        15.95 o
   5   4  13         37.83         38.91         5.21 o
   6   4  13         99.03         97.81        12.13 o
   7   4  13         79.03         72.54        10.54 o
   8   4  13          0.03         -0.33         3.04 o
   9   4  13         31.80         29.57         5.97 o
  10   4  13         14.21         15.18         7.38 o
  11   4  13          1.61         -3.57         5.47 o
 -10   5  13         82.09         92.56        14.34 o
  -9   5  13         27.02         41.28         9.76 o
  -8   5  13        105.06        115.10        14.34 o
  -7   5  13         41.72         38.43         5.84 o
  -6   5  13          0.07         -0.46         1.93 o
  -5   5  13          1.28         -1.33         1.26 o
  -4   5  13         24.53         20.86         1.53 o
  -3   5  13          0.12         -0.06         1.13 o
  -2   5  13          4.05          1.18         1.98 o
  -1   5  13          6.71          5.15         2.22 o
   0   5  13         22.62         22.13         3.98 o
   1   5  13       1122.26       1105.09        22.92 o
   2   5  13        573.88        559.19        10.57 o
   3   5  13         49.81         53.57         4.14 o
   4   5  13        185.34        171.35        11.14 o
   5   5  13          3.95          1.13         3.63 o
   6   5  13         21.80         14.14         2.86 o
   7   5  13          3.68         -0.17         3.85 o
   8   5  13         71.22         70.21         8.13 o
   9   5  13         96.14         98.55         9.92 o
  10   5  13         68.57         69.58         8.85 o
  11   5  13         25.18         17.96         7.93 o
 -10   6  13        127.98        159.43        18.33 o
  -9   6  13         79.14         85.27        13.46 o
  -8   6  13        110.47        131.51        15.21 o
  -7   6  13         45.90         51.58         5.07 o
  -6   6  13          3.54          0.43         1.81 o
  -5   6  13         81.46         81.89         5.72 o
  -4   6  13          0.01          0.56         2.16 o
  -3   6  13          0.02          1.13         1.50 o
  -2   6  13          2.21          2.65         1.55 o
  -1   6  13         23.69         19.05         4.57 o
   0   6  13          0.66          3.38         2.07 o
   1   6  13        912.07        822.99        21.08 o
   2   6  13        222.15        201.60         6.43 o
   3   6  13        379.11        357.36         8.85 o
   4   6  13          4.64          0.63         2.11 o
   5   6  13          0.10          2.15         3.16 o
   6   6  13         18.17         18.51         3.56 o
   7   6  13         18.23         21.43         3.98 o
   8   6  13          3.12          8.60         3.46 o
   9   6  13         28.46         32.19         6.50 o
  10   6  13         15.99         11.54         5.78 o
 -10   7  13         16.27         13.12         7.15 o
  -9   7  13         35.29         31.05         8.45 o
  -8   7  13         12.96         25.38         7.94 o
  -7   7  13         28.75         35.17         4.57 o
  -6   7  13         60.66         62.54         5.49 o
  -5   7  13         39.08         35.45         4.16 o
  -4   7  13        425.46        467.48        16.09 o
  -3   7  13        136.36        111.41         5.56 o
  -2   7  13          2.70          3.59         1.95 o
  -1   7  13        136.92        127.46         4.91 o
   0   7  13         37.49         36.37         2.94 o
   1   7  13          4.82          6.96         2.27 o
   2   7  13          1.43          2.49         2.04 o
   3   7  13        105.71        104.61         5.63 o
   4   7  13          3.00         -1.44         3.53 o
   5   7  13         60.51         69.02         6.10 o
   6   7  13         18.01         26.89         4.22 o
   7   7  13         96.37         91.89         8.29 o
   8   7  13         78.44         80.67         7.11 o
   9   7  13          0.03          1.06         2.46 o
  10   7  13         83.67         96.70        14.61 o
  -9   8  13          7.03         16.74         8.71 o
  -8   8  13         12.99         21.71         4.98 o
  -7   8  13          0.98          2.09         2.52 o
  -6   8  13        103.31         98.74         7.01 o
  -5   8  13         69.79         70.65         5.95 o
  -4   8  13        222.00        217.07        11.64 o
  -3   8  13        623.34        600.47        13.67 o
  -2   8  13         73.63         76.35         6.14 o
  -1   8  13         24.06         28.10         5.24 o
   0   8  13         98.69        100.21         4.47 o
   1   8  13        164.91        149.06         6.42 o
   2   8  13         64.09         63.00         5.13 o
   3   8  13         99.24        101.83         5.76 o
   4   8  13         35.42         31.73         3.53 o
   5   8  13        146.64        148.83         8.61 o
   6   8  13          4.33          5.39         2.82 o
   7   8  13         12.73          6.94         3.45 o
   8   8  13         40.27         58.76         6.54 o
   9   8  13         72.26         78.39         9.00 o
  -8   9  13        161.73        179.15        12.94 o
  -7   9  13         30.98         31.89         4.56 o
  -6   9  13         10.94         12.02         2.95 o
  -5   9  13         10.57          5.79         2.62 o
  -4   9  13         14.04         10.97         9.91 o
  -3   9  13        750.83        743.50        22.15 o
  -2   9  13          6.13         11.21         3.34 o
  -1   9  13        109.38        101.76         6.37 o
   0   9  13          0.31         -0.99         1.76 o
   1   9  13         90.53         82.63         5.00 o
   2   9  13         19.85         23.49         3.12 o
   3   9  13          0.81          2.85         2.43 o
   4   9  13         13.54         14.01         2.75 o
   5   9  13         21.37         13.88         3.08 o
   6   9  13         37.43         37.82         4.92 o
   7   9  13          4.23          2.03         2.64 o
   8   9  13         46.34         46.55         5.97 o
   9   9  13          7.27         33.42         8.80 o
  -8  10  13         10.59         22.65         8.58 o
  -7  10  13         85.94        115.00         8.54 o
  -6  10  13         10.85          7.02         2.69 o
  -5  10  13          1.58         -0.92         2.56 o
  -4  10  13         33.37         37.19        10.18 o
  -3  10  13        159.71        151.29        10.47 o
  -2  10  13         22.23         17.06         5.73 o
  -1  10  13          0.10          1.71         1.82 o
   0  10  13         41.61         38.90         3.90 o
   1  10  13        127.09        125.15         9.36 o
   2  10  13          0.33          4.48         2.98 o
   3  10  13          0.30          6.42         3.82 o
   4  10  13         93.07         83.09         6.83 o
   5  10  13          0.58          0.73         2.25 o
   6  10  13         11.20         11.61         4.19 o
   7  10  13          0.14         -0.99         3.37 o
   8  10  13          0.04         -0.83         2.79 o
  -7  11  13        186.04        189.55        13.77 o
  -6  11  13         28.00         21.04         3.62 o
  -5  11  13          0.65         -1.87         2.50 o
  -4  11  13         28.05         29.96        11.53 o
  -3  11  13        181.08        194.42        12.13 o
  -2  11  13        161.87        145.84        10.35 o
  -1  11  13          1.84          3.00         2.29 o
   0  11  13          3.94         11.36         4.25 o
   1  11  13          1.12          1.11         2.62 o
   2  11  13          7.09          2.30         2.44 o
   3  11  13         21.83         26.65         8.13 o
   4  11  13        224.33        257.26        15.71 o
   5  11  13         94.59        137.04        12.19 o
   6  11  13          6.99          2.14         2.75 o
   7  11  13          5.70          8.72         5.29 o
  -7  12  13        123.84        118.88        16.22 o
  -6  12  13         37.16         45.26        16.14 o
  -5  12  13         25.45         12.78         4.21 o
  -4  12  13          0.01         -0.29         4.12 o
  -3  12  13          1.26         -1.88         3.01 o
  -2  12  13         15.04          5.51         3.43 o
  -1  12  13          0.74          4.14         2.41 o
   0  12  13          1.38         11.30         4.66 o
   1  12  13         16.60         23.20         4.38 o
   2  12  13         78.99         85.26         7.56 o
   3  12  13         10.28          7.91         3.73 o
   4  12  13         34.81         42.77         7.48 o
   5  12  13          5.87         15.89         7.30 o
  -5  13  13          1.12          3.21         5.45 o
  -4  13  13         12.49         12.39         4.86 o
  -3  13  13         15.30          4.55         3.39 o
  -2  13  13          0.09         -3.86         5.90 o
  -1  13  13          1.03          5.40         3.82 o
   0  13  13          7.78          8.18         3.41 o
   1  13  13          9.01          9.81         6.76 o
   2  13  13          2.63         -2.96         2.76 o
   3  13  13          5.30          6.82         4.16 o
   1  14  13          6.31          8.58         5.64 o
   2  14  13         44.89         43.85         9.84 o
 -12   0  14          4.40          9.43         4.41 o
 -11   0  14         22.50         21.42         7.21 o
 -10   0  14        204.15        207.19        17.84 o
  -9   0  14         16.50         12.59         4.39 o
  -8   0  14          0.43         -3.58         3.57 o
  -7   0  14          4.24          6.48         4.49 o
  -6   0  14        494.74        447.83        20.40 o
  -5   0  14        597.84        496.96        20.13 o
  -4   0  14        231.79        224.69         6.54 o
  -3   0  14        541.92        522.07        10.55 o
  -2   0  14         94.04         80.31         4.35 o
  -1   0  14       3212.79       3379.30        43.62 o
   0   0  14        324.95        355.08        16.31 o
   1   0  14       1025.62       1065.09        14.92 o
   2   0  14        175.90        131.48         5.49 o
   3   0  14        448.11        427.60        13.95 o
   4   0  14        604.86        560.52        16.64 o
   5   0  14        236.29        240.02        17.39 o
   6   0  14         82.71         92.31        11.59 o
   7   0  14         36.21         27.99         7.63 o
   8   0  14          0.14          5.46         4.70 o
   9   0  14         12.39          7.15         5.09 o
  10   0  14          0.19          3.07         4.73 o
 -12   1  14         26.59         20.01         6.79 o
 -11   1  14          3.13         -0.68         3.15 o
 -10   1  14          2.90         -1.16         2.61 o
  -9   1  14         18.54         12.28         7.67 o
  -8   1  14          2.32          3.00         2.70 o
  -7   1  14          1.49          4.30         2.94 o
  -6   1  14         16.99         19.35         3.94 o
  -5   1  14        212.25        213.96         6.25 o
  -4   1  14        104.89        107.18         3.29 o
  -3   1  14        343.03        315.82         4.59 o
  -2   1  14          5.92          6.67         1.31 o
  -1   1  14          0.25          7.35         3.00 o
   0   1  14        335.72        324.81         9.12 o
   1   1  14         78.51         75.78         2.87 o
   2   1  14        159.21        163.47         4.27 o
   3   1  14        114.53        157.82         6.15 o
   4   1  14         69.90         54.65         4.67 o
   5   1  14          0.83          3.03         3.01 o
   6   1  14          4.10         11.77         3.55 o
   7   1  14          5.03          8.42         4.31 o
   8   1  14         62.56         48.09        10.73 o
   9   1  14        155.99        162.11        17.73 o
  10   1  14          0.40         -1.02         3.68 o
  11   1  14         13.71         10.34         3.95 o
 -11   2  14          2.27          6.17         4.52 o
 -10   2  14         23.34         18.66         4.23 o
  -9   2  14         13.06          4.95         2.95 o
  -8   2  14        303.91        275.12        12.82 o
  -7   2  14         73.20         76.13         6.47 o
  -6   2  14         11.12         14.88         3.16 o
  -5   2  14          0.35         -1.31         1.57 o
  -4   2  14        369.26        384.83         6.69 o
  -3   2  14         98.23        104.83         3.49 o
  -2   2  14         52.48         36.53         2.28 o
  -1   2  14        292.85        324.83         6.58 o
   0   2  14          0.01         -0.96         1.21 o
   1   2  14         14.97         12.88         1.70 o
   2   2  14         17.47         23.07         1.97 o
   3   2  14        454.09        425.15         9.97 o
   4   2  14        135.88        109.79         6.42 o
   5   2  14         35.21         40.32         6.05 o
   6   2  14         14.79         12.76         4.04 o
   7   2  14         35.59         31.13         5.51 o
   8   2  14         77.99         81.74         8.72 o
   9   2  14          0.65         -0.75         5.31 o
  10   2  14         50.91         68.93         8.87 o
  11   2  14          0.15         -6.24         4.20 o
 -11   3  14        168.15        191.28        19.70 o
 -10   3  14          6.02          8.32         5.74 o
  -9   3  14         29.25         33.19         5.34 o
  -8   3  14         65.17         57.68         6.24 o
  -7   3  14         69.19         56.80         5.53 o
  -6   3  14         53.20         43.61         4.07 o
  -5   3  14         14.03         15.74         1.64 o
  -4   3  14         13.44         13.30         1.55 o
  -3   3  14        166.55        177.27         4.92 o
  -2   3  14          3.31          1.88         1.27 o
  -1   3  14        821.01        788.68        14.41 o
   0   3  14        727.05        692.78        12.04 o
   1   3  14       3313.06       3335.26        64.93 o
   2   3  14         46.13         40.45         1.76 o
   3   3  14       2914.05       2915.52        44.90 o
   4   3  14         13.52         12.33         2.86 o
   5   3  14         81.43         86.01         6.14 o
   6   3  14        131.11        122.78         9.53 o
   7   3  14        102.20         87.55        12.47 o
   8   3  14        416.69        370.89        25.06 o
   9   3  14         74.27         74.92         8.77 o
  10   3  14         65.68         67.07         8.92 o
  11   3  14          0.21          5.77         5.42 o
 -11   4  14         93.43        101.31        15.20 o
 -10   4  14        483.52        539.22        31.80 o
  -9   4  14        159.57        156.86        16.52 o
  -8   4  14         65.72         72.53        11.35 o
  -7   4  14        165.37        151.53         7.60 o
  -6   4  14         24.46         19.37         2.33 o
  -5   4  14          1.21         -0.86         1.07 o
  -4   4  14        494.65        465.02         8.27 o
  -3   4  14          0.55          2.87         1.30 o
  -2   4  14         98.41        109.90         6.69 o
  -1   4  14        196.34        213.24        11.33 o
   0   4  14         18.10         28.55         4.65 o
   1   4  14        355.23        373.15        21.17 o
   2   4  14        196.65        211.74         5.50 o
   3   4  14        188.85        166.78         5.18 o
   4   4  14        170.89        186.06        10.63 o
   5   4  14        363.38        341.03        14.87 o
   6   4  14         26.80         19.17         4.38 o
   7   4  14         28.28         15.28         6.69 o
   8   4  14          0.61          2.79         6.40 o
   9   4  14          0.33          1.75         3.11 o
  10   4  14          2.12          4.12         6.76 o
 -10   5  14        121.00        123.87        16.54 o
  -9   5  14         59.22         80.05        13.04 o
  -8   5  14        434.49        461.32        27.18 o
  -7   5  14        132.05        131.75        10.23 o
  -6   5  14          5.88          3.57         2.30 o
  -5   5  14         60.10         51.42         3.45 o
  -4   5  14         30.52         42.37         2.64 o
  -3   5  14        423.52        381.81        11.89 o
  -2   5  14          1.60          0.21         2.48 o
  -1   5  14        178.16        166.18         9.11 o
   0   5  14         53.76         44.61         4.05 o
   1   5  14        355.14        357.78        13.75 o
   2   5  14        126.07        123.21         5.38 o
   3   5  14        315.78        316.59         9.81 o
   4   5  14        110.18         92.45         7.75 o
   5   5  14        390.26        370.99        15.73 o
   6   5  14         20.88         23.66         3.66 o
   7   5  14         37.72         27.05         5.86 o
   8   5  14        183.89        201.52        13.62 o
   9   5  14          2.56          0.82         4.13 o
  10   5  14          0.86         12.09         6.29 o
 -10   6  14         79.47        104.52        15.23 o
  -9   6  14          2.31         -0.57         5.67 o
  -8   6  14         97.18         88.87        12.75 o
  -7   6  14         42.83         46.61         6.57 o
  -6   6  14          0.99          0.58         1.96 o
  -5   6  14          5.84          0.42         2.13 o
  -4   6  14        340.90        279.93        11.88 o
  -3   6  14         15.99         18.37         2.10 o
  -2   6  14        215.46        219.64        11.72 o
  -1   6  14        107.71        121.52         8.12 o
   0   6  14        484.13        463.34        17.31 o
   1   6  14        775.66        816.74        21.17 o
   2   6  14        211.56        190.34         7.23 o
   3   6  14        540.96        552.49        13.52 o
   4   6  14         21.76         15.80         2.45 o
   5   6  14        196.66        206.51         9.82 o
   6   6  14         18.73          6.56         2.58 o
   7   6  14         80.06         69.14         6.40 o
   8   6  14        128.77        129.66         9.04 o
   9   6  14          4.50          7.10         4.75 o
  10   6  14          0.27         -3.73         6.01 o
  -9   7  14          8.66         20.44         8.11 o
  -8   7  14         81.05         90.63        13.20 o
  -7   7  14          3.33          2.60         5.84 o
  -6   7  14         20.46         18.01         3.29 o
  -5   7  14          0.44          5.19         2.46 o
  -4   7  14          0.00          8.16         8.70 o
  -3   7  14        340.30        310.71        12.89 o
  -2   7  14         45.19         50.78         4.09 o
  -1   7  14          2.55          0.45         1.37 o
   0   7  14         61.48         65.17         3.62 o
   1   7  14        793.94        761.76        16.29 o
   2   7  14        342.79        311.13        10.91 o
   3   7  14         17.68         20.86         3.01 o
   4   7  14          8.50         12.81         3.47 o
   5   7  14        468.24        442.49        14.49 o
   6   7  14         32.35         23.65         3.92 o
   7   7  14         10.48          4.91         3.08 o
   8   7  14         56.14         63.71         6.63 o
   9   7  14         11.19         17.08         4.00 o
  -9   8  14         16.01          5.45         5.19 o
  -8   8  14          3.25          7.79         4.04 o
  -7   8  14         40.23         46.35         5.13 o
  -6   8  14         16.15         19.27         3.62 o
  -5   8  14         19.53         23.00         5.06 o
  -4   8  14        217.61        180.46        10.79 o
  -3   8  14         73.35         79.09         7.29 o
  -2   8  14          0.29          0.66         2.02 o
  -1   8  14         11.14         10.60         2.43 o
   0   8  14          1.40          0.59         1.60 o
   1   8  14         36.17         37.35         4.02 o
   2   8  14         41.55         25.93         3.57 o
   3   8  14         15.60         17.74         3.49 o
   4   8  14          0.01          1.80         2.54 o
   5   8  14         25.96         28.87         4.02 o
   6   8  14         89.88         94.82         7.22 o
   7   8  14         11.53         10.63         3.45 o
   8   8  14         52.29         60.06         6.60 o
   9   8  14         39.03         47.87        11.27 o
  -8   9  14          1.56          6.03         3.47 o
  -7   9  14          0.95          3.30         2.71 o
  -6   9  14          0.01          0.70         2.42 o
  -5   9  14         15.35         11.83         3.12 o
  -4   9  14          0.02         -2.30         2.50 o
  -3   9  14         60.34         64.89         7.05 o
  -2   9  14          2.80          3.01         2.50 o
  -1   9  14         20.64         11.05         2.47 o
   0   9  14         76.83         85.12         5.59 o
   1   9  14         15.18          7.50         1.96 o
   2   9  14          3.17          7.40         2.59 o
   3   9  14         52.48         45.92         4.99 o
   4   9  14          0.96          1.32         2.26 o
   5   9  14         26.69         36.99         4.14 o
   6   9  14         45.11         38.54         5.32 o
   7   9  14         15.62         15.25         3.82 o
   8   9  14         42.14         31.49         6.04 o
  -8  10  14         92.96        126.36        16.47 o
  -7  10  14         52.31         62.50         6.54 o
  -6  10  14         28.41         24.34         4.17 o
  -5  10  14         68.57         71.77         6.41 o
  -4  10  14         27.39         32.77         6.06 o
  -3  10  14        282.39        283.51        16.24 o
  -2  10  14         38.70         43.66         8.34 o
  -1  10  14          7.77          6.78         2.65 o
   0  10  14          2.16          5.58         2.69 o
   1  10  14          7.07          3.51         3.49 o
   2  10  14         89.97        102.69         9.54 o
   3  10  14          4.75          8.98         2.90 o
   4  10  14         16.62         18.80         3.75 o
   5  10  14         30.18         32.41         4.11 o
   6  10  14          0.01         -3.39         2.41 o
   7  10  14          0.64          3.29         2.67 o
  -7  11  14          6.39         17.21         8.09 o
  -6  11  14          6.65          2.47         2.43 o
  -5  11  14          0.15         -0.43         2.57 o
  -4  11  14          6.56         -0.13         5.75 o
  -3  11  14          0.88          3.50         3.12 o
  -2  11  14         23.87         14.26         3.74 o
  -1  11  14         29.32         35.72         4.49 o
   0  11  14          2.98          7.09         7.71 o
   1  11  14          1.92          5.70         2.73 o
   2  11  14          0.11          0.02         2.72 o
   3  11  14         24.77         34.42         5.96 o
   4  11  14          5.35          4.05         2.98 o
   5  11  14          4.34          9.78         4.49 o
   6  11  14          6.01          0.28         2.78 o
   7  11  14          1.53          3.28         4.71 o
  -6  12  14          3.84         -2.92         3.64 o
  -5  12  14          0.71         -5.60         2.80 o
  -4  12  14         18.07         20.36         4.53 o
  -3  12  14          0.03          5.05         8.81 o
  -2  12  14          0.09         -1.29         5.64 o
  -1  12  14          8.46         11.65         4.31 o
   0  12  14         80.59         97.74         9.45 o
   1  12  14         11.63         13.09         3.24 o
   2  12  14         61.40         73.18         7.04 o
   3  12  14          3.79         -0.70         3.80 o
   4  12  14         14.96         24.38         6.03 o
  -5  13  14          4.29          7.25         3.05 o
  -4  13  14          0.06         -2.51         3.15 o
  -3  13  14          0.60         -8.15         4.08 o
  -2  13  14         59.94         56.51         6.20 o
  -1  13  14         69.42         74.34         8.95 o
   0  13  14          5.23         11.61         7.80 o
   1  13  14          9.68          4.06         3.77 o
   2  13  14         57.02         41.16        10.70 o
   2  14  14          1.66         -3.32         4.20 o
 -11   1  15         22.90         33.67         5.63 o
 -10   1  15          2.81         -1.87         3.01 o
  -9   1  15         79.15         76.11         7.49 o
  -8   1  15        166.92        159.84         9.95 o
  -7   1  15         39.49         42.91         5.28 o
  -6   1  15          8.38          9.06         5.05 o
  -5   1  15         95.88         87.21         5.53 o
  -4   1  15         47.20         36.13         2.06 o
  -3   1  15        268.03        262.14         4.25 o
  -2   1  15        455.45        429.00         7.27 o
  -1   1  15       2017.27       2006.78        15.13 o
   0   1  15          0.46          1.90         2.49 o
   1   1  15        294.69        321.55         8.07 o
   2   1  15          3.41          5.77         1.55 o
   3   1  15          3.77          1.40         1.75 o
   4   1  15         22.97         25.29         3.03 o
   5   1  15        467.21        468.28        13.88 o
   6   1  15        109.31        125.78         9.87 o
   7   1  15         75.16         63.35         7.38 o
   8   1  15         45.57         43.32         6.72 o
   9   1  15         58.99         72.79         8.83 o
  10   1  15         25.62         23.13         6.16 o
 -11   2  15          1.71          8.59         6.57 o
 -10   2  15          3.16          7.52         3.60 o
  -9   2  15         28.20         20.15         4.25 o
  -8   2  15        168.26        155.32         9.75 o
  -7   2  15         16.87         22.67         4.10 o
  -6   2  15        413.21        414.95        12.16 o
  -5   2  15         53.76         41.01         2.80 o
  -4   2  15        333.46        342.97         6.97 o
  -3   2  15         12.24         13.07         1.44 o
  -2   2  15        364.19        373.39         7.20 o
  -1   2  15          5.79          6.37         1.27 o
   0   2  15        119.49         99.57         4.41 o
   1   2  15        647.41        637.05        15.98 o
   2   2  15        101.33        101.86         3.38 o
   3   2  15        136.25        132.41         5.75 o
   4   2  15          2.30         -4.57         2.54 o
   5   2  15         18.99         23.49         3.37 o
   6   2  15         30.22         24.28         4.71 o
   7   2  15        156.16        117.86         9.83 o
   8   2  15        164.95        180.73        12.69 o
   9   2  15          5.46         14.13         7.15 o
  10   2  15         92.16         94.63        10.45 o
 -11   3  15         32.41         45.14        10.61 o
 -10   3  15          0.53         -0.53         4.38 o
  -9   3  15          5.23          3.71         2.78 o
  -8   3  15         65.20         55.91         6.17 o
  -7   3  15         10.18          2.97         4.80 o
  -6   3  15          3.22          0.95         2.33 o
  -5   3  15          2.95          1.48         1.12 o
  -4   3  15         49.33         44.84         2.61 o
  -3   3  15        385.11        401.44         9.46 o
  -2   3  15         74.21         72.36         3.61 o
  -1   3  15        172.13        160.91         6.89 o
   0   3  15         73.68         62.51         4.29 o
   1   3  15       1424.01       1479.34        23.51 o
   2   3  15        359.88        392.48        11.25 o
   3   3  15        229.56        275.85        14.40 o
   4   3  15        505.85        492.12        16.60 o
   5   3  15         94.09         85.87         6.68 o
   6   3  15        106.53        103.63         7.70 o
   7   3  15        109.24        103.32        13.42 o
   8   3  15         96.23         85.54        12.58 o
   9   3  15          0.12         -5.53         4.47 o
  10   3  15          0.12         17.73         5.74 o
 -10   4  15         12.14         17.10         7.76 o
  -9   4  15          0.13          2.91         6.21 o
  -8   4  15        218.22        202.13        17.97 o
  -7   4  15          3.55          2.03         2.82 o
  -6   4  15        207.47        190.89         8.13 o
  -5   4  15         20.70         22.10         2.08 o
  -4   4  15          3.32          0.27         1.09 o
  -3   4  15        152.84        151.18         6.30 o
  -2   4  15        652.21        665.66        21.97 o
  -1   4  15         41.80         45.36         5.22 o
   0   4  15        301.99        308.31        12.65 o
   1   4  15        266.59        275.67        13.33 o
   2   4  15        636.24        659.69        10.01 o
   3   4  15        166.26        178.84         5.65 o
   4   4  15        195.87        198.79        10.63 o
   5   4  15         37.13         37.02         5.50 o
   6   4  15         37.12         34.70         5.29 o
   7   4  15         17.52          6.95        12.54 o
   8   4  15        119.75        142.03        11.70 o
   9   4  15         19.85         26.01         6.04 o
  10   4  15         99.96         90.34        14.11 o
 -10   5  15         22.06         43.17        10.34 o
  -9   5  15         74.31         85.10        13.01 o
  -8   5  15         98.39        103.23        13.33 o
  -7   5  15         35.45         24.93         4.70 o
  -6   5  15         82.60         67.35         7.13 o
  -5   5  15          0.89          0.46         1.57 o
  -4   5  15         33.81         20.48         2.01 o
  -3   5  15        163.17        154.66         6.87 o
  -2   5  15         18.38         13.69         4.27 o
  -1   5  15        352.07        381.79        13.99 o
   0   5  15        154.27        147.05         7.24 o
   1   5  15        994.14        971.13        30.51 o
   2   5  15       1325.20       1311.71        17.86 o
   3   5  15          6.95         12.69         2.38 o
   4   5  15        261.17        265.08         9.69 o
   5   5  15        181.28        179.68        11.43 o
   6   5  15          0.31         -6.31         3.95 o
   7   5  15        231.54        223.88        11.13 o
   8   5  15         10.42          8.82         3.31 o
   9   5  15         10.40         10.27         3.49 o
  10   5  15         55.82         57.09        11.80 o
 -10   6  15        137.21        158.15        18.40 o
  -9   6  15         70.41         68.14        11.94 o
  -8   6  15          3.32         10.28         5.88 o
  -7   6  15        294.76        291.93        15.33 o
  -6   6  15        225.36        199.07         9.24 o
  -5   6  15        209.24        186.25         8.57 o
  -4   6  15        317.12        260.24         9.48 o
  -3   6  15        137.58        143.63         6.97 o
  -2   6  15         17.46          7.20         4.29 o
  -1   6  15          4.61          4.71         2.83 o
   0   6  15       1312.61       1274.36        24.88 o
   1   6  15       1463.30       1416.15        28.83 o
   2   6  15         20.29         13.71         2.98 o
   3   6  15        174.66        175.14         6.61 o
   4   6  15          3.08          0.02         1.69 o
   5   6  15        259.21        235.06        10.75 o
   6   6  15          8.91         10.13         3.03 o
   7   6  15         16.92         10.96         3.21 o
   8   6  15        119.78        116.78         9.87 o
   9   6  15          1.93         -2.06         2.90 o
  -9   7  15          8.18         24.34         7.86 o
  -8   7  15         71.20         79.04         8.96 o
  -7   7  15        105.04        112.08        10.00 o
  -6   7  15         55.68         60.62         5.55 o
  -5   7  15         16.21         11.18         3.31 o
  -4   7  15          3.06         14.01         3.71 o
  -3   7  15          0.01         -1.86         2.13 o
  -2   7  15         33.64         29.63         3.31 o
  -1   7  15        501.35        526.00        12.14 o
   0   7  15        100.33         84.08         4.71 o
   1   7  15         74.83         66.32         5.25 o
   2   7  15         10.69         10.16         3.05 o
   3   7  15         10.30          6.45         1.94 o
   4   7  15        369.89        383.53        12.50 o
   5   7  15         31.44         46.01         5.39 o
   6   7  15         70.55         62.49         6.12 o
   7   7  15          8.06          1.49         2.66 o
   8   7  15         26.78         39.09         6.00 o
   9   7  15         13.07          7.48         5.51 o
  -9   8  15          8.40         12.51         5.87 o
  -8   8  15         26.80         24.14         4.67 o
  -7   8  15         26.17         23.56         4.57 o
  -6   8  15         17.73         10.85         2.72 o
  -5   8  15         12.11          8.68         4.14 o
  -4   8  15         38.22         42.81         9.78 o
  -3   8  15          0.20         -1.64         3.27 o
  -2   8  15          4.68         -4.51         3.44 o
  -1   8  15         66.95         78.96         5.55 o
   0   8  15         19.64         19.84         3.52 o
   1   8  15          6.77          8.99         2.69 o
   2   8  15          2.63          3.36         2.34 o
   3   8  15        307.19        278.47        11.28 o
   4   8  15         30.45         30.16         3.65 o
   5   8  15         14.55         14.34         3.51 o
   6   8  15          0.89         -0.41         2.16 o
   7   8  15         12.03          6.05         3.32 o
   8   8  15         71.89         82.76         7.80 o
  -8   9  15         12.48         17.11         4.91 o
  -7   9  15          5.90         11.38         4.60 o
  -6   9  15         59.11         55.03         5.65 o
  -5   9  15         19.38         15.25         3.14 o
  -4   9  15          0.39          3.81         2.96 o
  -3   9  15         16.51         10.18         4.92 o
  -2   9  15         25.22         11.02         3.41 o
  -1   9  15          4.63         -0.64         2.32 o
   0   9  15         36.17         35.34         3.67 o
   1   9  15          0.16         -0.47         4.80 o
   2   9  15          7.20          4.57         2.50 o
   3   9  15          1.74          3.81         2.74 o
   4   9  15         10.89          7.51         3.22 o
   5   9  15         82.78         98.87         6.50 o
   6   9  15         11.43         16.37         3.93 o
   7   9  15         19.80         14.94         3.77 o
   8   9  15          4.77         -1.05         4.87 o
  -7  10  15        165.50        186.53        13.52 o
  -6  10  15          0.60          0.53         2.60 o
  -5  10  15         12.45          7.15         2.68 o
  -4  10  15        169.53        157.01        14.55 o
  -3  10  15        216.76        245.14        13.55 o
  -2  10  15          0.26          6.51         7.38 o
  -1  10  15         37.46         41.20         7.48 o
   0  10  15          1.29          4.52         2.76 o
   1  10  15         82.90         92.90         8.71 o
   2  10  15         61.86         80.57         8.83 o
   3  10  15         52.78         55.62         5.77 o
   4  10  15          7.42          3.08         2.86 o
   5  10  15         10.75         11.28         3.09 o
   6  10  15         11.96          3.45         2.27 o
   7  10  15         10.33         14.61         3.78 o
  -6  11  15          3.96         -0.33         2.55 o
  -5  11  15          3.24         -4.28         3.20 o
  -4  11  15          2.97          1.59         4.00 o
  -3  11  15         64.95         81.56         9.58 o
  -2  11  15        102.95        114.45         8.10 o
  -1  11  15        104.66        100.17        10.16 o
   0  11  15        140.35        134.40        10.50 o
   1  11  15          0.57          1.70         2.42 o
   2  11  15          0.11         -0.08         3.25 o
   3  11  15         58.65         66.42         8.36 o
   4  11  15          5.76         11.02         4.41 o
   5  11  15          0.93          2.61         3.15 o
  -6  12  15          0.59         -6.46         5.68 o
  -5  12  15          4.19          1.23         4.29 o
  -4  12  15          0.96          0.15         3.70 o
  -3  12  15          0.89          0.76         3.08 o
  -2  12  15         36.60         48.46         5.89 o
  -1  12  15         87.87        106.72        10.05 o
   0  12  15          9.54         15.65         8.63 o
   1  12  15         20.02          7.50         2.94 o
   2  12  15         16.05         11.03         4.20 o
   3  12  15         43.76         49.80         7.89 o
   4  12  15         14.68         22.58         8.16 o
  -4  13  15          2.43         -2.04         3.09 o
  -3  13  15         13.67         12.55         3.36 o
  -2  13  15         19.33         44.15         5.70 o
  -1  13  15         15.41         15.50         7.23 o
   0  13  15         10.86          7.73         6.25 o
   1  13  15         87.88         98.54        15.30 o
 -11   0  16         11.62         13.21         6.26 o
 -10   0  16        102.32         99.50        12.99 o
  -9   0  16        899.83        971.34        36.69 o
  -8   0  16         36.99         31.71         7.21 o
  -7   0  16        151.23        131.57        12.27 o
  -6   0  16        141.62        131.10        11.50 o
  -5   0  16       2520.32       2328.19        45.63 o
  -4   0  16       2212.87       2284.35        31.14 o
  -3   0  16        184.30        197.43         7.09 o
  -2   0  16         20.49         19.24         2.82 o
  -1   0  16         71.33         82.14         6.54 o
   0   0  16       1389.14       1387.20        34.36 o
   1   0  16          7.00          9.80         2.12 o
   2   0  16         18.07         23.83         2.73 o
   3   0  16         93.38         87.42         6.91 o
   4   0  16          0.30         -3.06         6.84 o
   5   0  16         45.16         31.89         4.98 o
   6   0  16        165.75        136.14        14.72 o
   7   0  16        601.26        601.93        31.48 o
   8   0  16        326.40        337.32        25.02 o
   9   0  16          2.04         -0.87         5.53 o
  10   0  16          0.65          1.79         4.56 o
 -11   1  16          0.27          3.29         2.69 o
 -10   1  16          4.49         17.48         4.72 o
  -9   1  16          2.51         10.37         4.28 o
  -8   1  16         46.56         40.33         5.58 o
  -7   1  16        209.61        198.02        10.44 o
  -6   1  16          9.25          3.62         2.77 o
  -5   1  16         50.29         42.43         4.04 o
  -4   1  16        156.75        158.78         4.50 o
  -3   1  16          8.09          9.37         1.20 o
  -2   1  16        533.45        565.69         8.64 o
  -1   1  16        505.77        518.86         8.91 o
   0   1  16         39.90         59.22         4.38 o
   1   1  16         36.72         31.01         3.68 o
   2   1  16        588.03        632.77         8.91 o
   3   1  16        227.49        207.15         7.44 o
   4   1  16        178.13        160.57         6.88 o
   5   1  16          0.05         -0.27         1.99 o
   6   1  16        281.54        249.72        14.07 o
   7   1  16         91.86         64.89         8.13 o
   8   1  16          0.19         -4.93         3.65 o
   9   1  16         12.16         11.98         7.08 o
  10   1  16         12.71         15.57         4.88 o
 -11   2  16         41.80         42.95         9.79 o
 -10   2  16         23.24         24.36         7.08 o
  -9   2  16          1.40          4.71         3.04 o
  -8   2  16         35.19         40.25         5.43 o
  -7   2  16        446.64        390.46        14.54 o
  -6   2  16        250.47        241.18         9.48 o
  -5   2  16        157.16        129.45         5.11 o
  -4   2  16        529.81        506.81        10.16 o
  -3   2  16        147.42        115.93         3.88 o
  -2   2  16         59.99         57.42         3.05 o
  -1   2  16        275.31        262.13         7.38 o
   0   2  16         45.66         39.26         3.59 o
   1   2  16        135.87        113.95         5.00 o
   2   2  16          2.73          0.40         0.93 o
   3   2  16         53.20         43.43         4.25 o
   4   2  16         73.40         75.89         4.79 o
   5   2  16         19.57         10.82         2.47 o
   6   2  16        188.17        187.42         9.77 o
   7   2  16          0.27          0.54         4.76 o
   8   2  16        307.39        328.63        17.41 o
   9   2  16         57.89         50.30        10.61 o
  10   2  16        204.20        239.12        16.29 o
 -11   3  16         27.01         35.55         9.46 o
 -10   3  16        235.47        239.01        21.22 o
  -9   3  16          6.33         19.60         7.88 o
  -8   3  16          1.65          2.95         5.83 o
  -7   3  16         82.48         67.50         6.03 o
  -6   3  16         28.41         19.42         2.76 o
  -5   3  16         29.80         29.24         2.64 o
  -4   3  16          2.43          2.49         1.15 o
  -3   3  16         12.22         11.32         1.62 o
  -2   3  16        171.68        168.64         9.01 o
  -1   3  16        230.42        235.35         8.50 o
   0   3  16          8.04         12.39         2.15 o
   1   3  16          4.18          8.92         2.27 o
   2   3  16         95.14         89.90         3.72 o
   3   3  16       1380.50       1320.72        16.92 o
   4   3  16         28.60         37.67         3.59 o
   5   3  16        237.83        233.74        10.40 o
   6   3  16         99.64        103.28         8.51 o
   7   3  16         29.94         32.00        10.49 o
   8   3  16         41.40         44.12         9.54 o
   9   3  16         32.50         39.47         7.61 o
  10   3  16         91.55        117.38        16.32 o
 -10   4  16          5.67         13.35         7.36 o
  -9   4  16         87.27         84.92        12.71 o
  -8   4  16         84.19         86.59        12.19 o
  -7   4  16          0.06         -1.60         3.39 o
  -6   4  16         60.28         57.56         4.63 o
  -5   4  16          2.46          2.27         1.44 o
  -4   4  16         27.83         22.40         2.12 o
  -3   4  16         34.92         40.22         3.49 o
  -2   4  16         35.71         53.02         5.77 o
  -1   4  16        181.79        176.48         9.58 o
   0   4  16        910.99        926.72        18.13 o
   1   4  16         69.48         65.89         6.36 o
   2   4  16        364.83        359.55         7.72 o
   3   4  16        119.70        130.40         6.00 o
   4   4  16         36.17         32.88         3.72 o
   5   4  16         47.01         52.38         4.90 o
   6   4  16          5.91         -0.89        12.43 o
   7   4  16         54.79         46.31         6.44 o
   8   4  16        110.74        113.40         8.60 o
   9   4  16          0.05          8.00         4.93 o
  10   4  16         30.45         24.32         8.59 o
 -10   5  16          0.31         -2.24         4.23 o
  -9   5  16          0.71         -4.45         5.12 o
  -8   5  16         11.75         13.95         5.72 o
  -7   5  16          1.75          1.10         4.23 o
  -6   5  16          8.36         12.32         4.14 o
  -5   5  16         76.81         78.69         4.61 o
  -4   5  16          3.72          0.53         1.44 o
  -3   5  16          0.02          0.50         1.70 o
  -2   5  16        313.22        298.82        14.92 o
  -1   5  16        168.77        174.62        12.67 o
   0   5  16         12.67         17.58         3.30 o
   1   5  16        531.62        547.81        19.16 o
   2   5  16        126.88        129.49         6.45 o
   3   5  16        183.73        188.77         7.02 o
   4   5  16         48.21         40.55         4.21 o
   5   5  16         15.24          8.11         2.47 o
   6   5  16          8.15          7.06         3.21 o
   7   5  16         46.82         44.87         5.48 o
   8   5  16        110.97        116.22         8.88 o
   9   5  16         33.10         39.97         5.60 o
  -9   6  16          0.07          1.31         3.92 o
  -8   6  16          3.05         -3.70         6.44 o
  -7   6  16          0.01         -5.43         3.60 o
  -6   6  16        203.65        202.88        10.96 o
  -5   6  16          1.64          6.18         2.06 o
  -4   6  16        254.03        258.09         8.71 o
  -3   6  16          9.40          5.85         1.75 o
  -2   6  16         26.09         36.85         9.21 o
  -1   6  16        414.54        407.53        27.35 o
   0   6  16        340.82        347.71        16.96 o
   1   6  16          0.69          8.21         3.98 o
   2   6  16        165.52        139.35         9.64 o
   3   6  16         33.91         35.36         3.22 o
   4   6  16         48.15         58.80         4.27 o
   5   6  16          6.47         12.83         2.70 o
   6   6  16         97.51        109.60         7.85 o
   7   6  16         56.05         70.88         6.78 o
   8   6  16         20.88         24.83         4.71 o
   9   6  16         17.67         -0.72         4.97 o
  -9   7  16          0.41         -1.12         4.48 o
  -8   7  16          8.60          8.95        11.31 o
  -7   7  16          0.38         -2.08         3.30 o
  -6   7  16        240.69        251.72        15.82 o
  -5   7  16         15.27         17.83         2.82 o
  -4   7  16          1.91          4.42         2.51 o
  -3   7  16         31.84         22.59         3.20 o
  -2   7  16          3.51          1.81         2.53 o
  -1   7  16          1.26         -5.33         6.35 o
   0   7  16          0.10          3.02         2.42 o
   1   7  16          1.58          4.34         3.39 o
   2   7  16          0.10         -0.12         2.12 o
   3   7  16          6.38          4.25         2.48 o
   4   7  16        213.12        210.85         8.80 o
   5   7  16         18.07          8.69         3.64 o
   6   7  16        105.50        121.94         8.41 o
   7   7  16          0.76          2.99         3.13 o
   8   7  16         33.37         31.21         4.84 o
  -8   8  16          1.12          4.23         3.89 o
  -7   8  16         55.50         52.68         7.29 o
  -6   8  16         31.53         26.77         5.22 o
  -5   8  16         87.18         77.73         6.28 o
  -4   8  16         11.94          5.62         2.58 o
  -3   8  16          3.34          9.85         2.65 o
  -2   8  16          4.38          3.92         2.81 o
  -1   8  16        198.93        203.00        11.76 o
   0   8  16         21.10         10.44         2.57 o
   1   8  16        200.34        183.50         8.76 o
   2   8  16          3.47          1.34         3.50 o
   3   8  16         45.35         51.39         5.28 o
   4   8  16         16.04         24.62         3.61 o
   5   8  16         18.07         20.93         3.40 o
   6   8  16         50.09         44.35         5.56 o
   7   8  16         81.82         91.40         7.76 o
   8   8  16         50.81         54.63         6.39 o
  -8   9  16          4.37         -4.19         4.56 o
  -7   9  16         85.55        100.88        10.13 o
  -6   9  16         29.72         28.36         5.53 o
  -5   9  16         73.14         67.92         6.12 o
  -4   9  16        117.66        114.16         7.54 o
  -3   9  16         17.06         12.83         3.12 o
  -2   9  16        252.08        250.00        13.59 o
  -1   9  16          2.42          1.63         3.12 o
   0   9  16         31.62         26.39         8.11 o
   1   9  16         40.71         50.95         6.76 o
   2   9  16        109.84         86.01         6.48 o
   3   9  16         46.85         42.48         4.89 o
   4   9  16        194.17        189.67        10.22 o
   5   9  16          0.46          0.05         2.01 o
   6   9  16          0.14          0.80         2.15 o
   7   9  16          4.94          4.10         2.73 o
  -7  10  16        442.37        472.31        21.49 o
  -6  10  16        153.87        184.63        13.27 o
  -5  10  16          1.67         -2.65         2.82 o
  -4  10  16         90.24         98.51         7.38 o
  -3  10  16        160.61        155.03         9.11 o
  -2  10  16        552.40        619.38        22.07 o
  -1  10  16          2.30          0.18         3.19 o
   0  10  16         73.11         82.93         7.94 o
   1  10  16         32.16         35.62         6.06 o
   2  10  16         36.08         41.45         6.56 o
   3  10  16          2.29          2.55         3.44 o
   4  10  16          8.90         11.20         4.00 o
   5  10  16         17.39         18.75         3.92 o
   6  10  16         22.01         16.97         3.46 o
   7  10  16          0.16         -8.15         4.37 o
  -6  11  16          0.00         -2.78         3.58 o
  -5  11  16          4.86         -2.89         2.88 o
  -4  11  16         14.06          6.47         2.79 o
  -3  11  16         63.22         86.02         7.35 o
  -2  11  16         25.58         35.75         5.33 o
  -1  11  16         68.57         61.43         7.65 o
   0  11  16          4.03         22.02         8.14 o
   1  11  16          1.63         -5.01         7.74 o
   2  11  16         99.56        111.21        10.64 o
   3  11  16        182.76        223.29        15.11 o
   4  11  16         80.55         81.27         9.27 o
   5  11  16         11.60         15.04         7.21 o
  -5  12  16         63.31         48.10         6.08 o
  -4  12  16         51.35         44.36         5.39 o
  -3  12  16         27.27         39.86         5.53 o
  -2  12  16        141.81        156.44         9.93 o
  -1  12  16          9.69         20.63         9.45 o
   0  12  16         57.20         59.61        11.97 o
   1  12  16          9.98         20.03         8.48 o
   2  12  16         29.69         21.22         4.98 o
   3  12  16         45.41         52.07         8.31 o
  -4  13  16          2.54          9.06         5.97 o
  -3  13  16          5.02          1.65         2.98 o
  -2  13  16          0.01         16.12         6.81 o
  -1  13  16         88.60         66.72        12.04 o
 -11   1  17          0.00          3.29         3.35 o
 -10   1  17         40.90         46.80         6.37 o
  -9   1  17        174.64        169.52        11.12 o
  -8   1  17         57.53         59.26         6.51 o
  -7   1  17        118.07         95.27         7.50 o
  -6   1  17         97.61         87.28         6.81 o
  -5   1  17       1039.35        985.19        21.42 o
  -4   1  17        690.55        688.06        11.07 o
  -3   1  17         36.41         33.83         2.31 o
  -2   1  17          0.62          1.33         1.28 o
  -1   1  17        538.67        555.51        16.03 o
   0   1  17        250.59        285.09         9.56 o
   1   1  17        900.23        933.73        16.49 o
   2   1  17       1275.33       1306.45        13.12 o
   3   1  17        222.13        198.66         5.42 o
   4   1  17         60.30         74.06         4.89 o
   5   1  17        233.72        189.68         8.01 o
   6   1  17          6.84          5.71         1.99 o
   7   1  17        312.56        270.04        20.70 o
   8   1  17         90.36        110.35        10.49 o
   9   1  17        137.85        116.61        11.09 o
  10   1  17          0.69         -3.10         5.16 o
 -11   2  17          0.29         -1.67         4.72 o
 -10   2  17          2.00          6.02         5.08 o
  -9   2  17         14.46         15.29         3.45 o
  -8   2  17         31.38         31.09         4.63 o
  -7   2  17          9.80          2.64         2.38 o
  -6   2  17        146.73        147.00         8.89 o
  -5   2  17        222.78        220.71         8.87 o
  -4   2  17        182.91        187.96         6.41 o
  -3   2  17        675.54        667.95        11.62 o
  -2   2  17         89.57         92.95         4.55 o
  -1   2  17        267.57        267.93         7.73 o
   0   2  17          0.32         -0.23         1.76 o
   1   2  17        292.43        310.36         8.42 o
   2   2  17        100.63        111.15         3.80 o
   3   2  17        307.47        304.31         6.53 o
   4   2  17         14.65          5.38         2.05 o
   5   2  17         53.79         43.61         3.84 o
   6   2  17         81.77        100.32         7.30 o
   7   2  17        192.04        191.23        10.38 o
   8   2  17          0.58          1.81         4.10 o
   9   2  17          5.69         17.20         7.91 o
  10   2  17         53.65         65.79        12.90 o
 -10   3  17          4.83         12.76         6.20 o
  -9   3  17          0.65         -2.52         4.10 o
  -8   3  17          0.15          2.91         3.07 o
  -7   3  17          2.20          0.41         2.51 o
  -6   3  17          1.96          0.87         1.94 o
  -5   3  17         92.41         81.69         4.36 o
  -4   3  17         12.13         13.48         1.99 o
  -3   3  17         16.57         12.33         2.23 o
  -2   3  17         16.92         23.85         4.39 o
  -1   3  17        359.43        355.09         9.09 o
   0   3  17        191.88        191.33         7.84 o
   1   3  17        563.00        556.17        11.35 o
   2   3  17         68.01         76.76         3.63 o
   3   3  17         59.46         56.32         3.23 o
   4   3  17         41.88         35.69         3.46 o
   5   3  17         56.37         43.58         4.14 o
   6   3  17        195.12        198.09        10.27 o
   7   3  17         36.82         22.54         4.67 o
   8   3  17         18.86         27.15         5.67 o
   9   3  17         42.16         48.61         7.79 o
 -10   4  17        121.15        129.37        15.99 o
  -9   4  17         11.38         11.23         6.73 o
  -8   4  17         50.97         62.41        10.21 o
  -7   4  17          1.17         -4.76         4.95 o
  -6   4  17         16.50          9.20         3.15 o
  -5   4  17          2.93          4.47         1.98 o
  -4   4  17        451.11        461.62         8.76 o
  -3   4  17        115.60        102.42         5.40 o
  -2   4  17        295.12        302.67        12.88 o
  -1   4  17         20.50         23.52         7.35 o
   0   4  17        566.91        544.90        44.76 o
   1   4  17         91.68        100.93         5.71 o
   2   4  17         63.43         55.64         3.56 o
   3   4  17        583.90        588.16        12.59 o
   4   4  17          9.18          7.48         2.37 o
   5   4  17        173.31        176.84         8.71 o
   6   4  17        130.28        129.07        10.12 o
   7   4  17         34.27         36.91         6.32 o
   8   4  17         18.23         29.41         4.99 o
   9   4  17         12.74         18.05         4.61 o
  -9   5  17         55.30         51.92        10.81 o
  -8   5  17          8.97         15.63         6.20 o
  -7   5  17         15.00         13.78         6.68 o
  -6   5  17         19.00         18.03         3.97 o
  -5   5  17          1.45          1.55         2.07 o
  -4   5  17          2.42          2.50         1.47 o
  -3   5  17         67.51         57.41         4.51 o
  -2   5  17        121.43        138.13        11.64 o
  -1   5  17        210.05        215.83        11.38 o
   0   5  17        119.46        128.08         8.79 o
   1   5  17        151.51        142.43         9.54 o
   2   5  17         70.69         73.92         7.09 o
   3   5  17         31.59         34.28         3.44 o
   4   5  17         13.55         11.08         2.43 o
   5   5  17          2.43          1.30         2.31 o
   6   5  17        183.69        193.41         9.66 o
   7   5  17         56.67         57.29         6.29 o
   8   5  17         37.14         23.71         5.36 o
   9   5  17         49.59         50.22        11.23 o
  -9   6  17          3.98         -4.43         5.53 o
  -8   6  17          5.38          8.84         5.61 o
  -7   6  17          9.95         12.45         3.42 o
  -6   6  17        103.86        106.86         9.62 o
  -5   6  17         74.45         84.23         6.43 o
  -4   6  17         79.60         69.57         5.74 o
  -3   6  17         33.19         24.06         3.10 o
  -2   6  17        441.97        469.74        21.02 o
  -1   6  17         64.81         66.86         7.08 o
   0   6  17        680.23        686.14        26.61 o
   1   6  17         86.18         88.71        13.16 o
   2   6  17         42.00         48.32         8.09 o
   3   6  17          0.28          1.78         2.27 o
   4   6  17          1.40          5.22         3.76 o
   5   6  17          0.42          2.00         3.41 o
   6   6  17         35.46         45.15         5.65 o
   7   6  17         14.04         22.30         4.38 o
   8   6  17         76.91         67.66         6.87 o
  -8   7  17         43.13         39.78         6.33 o
  -7   7  17         14.34          5.95         3.08 o
  -6   7  17        216.21        210.48        26.02 o
  -5   7  17          8.38         11.65         3.10 o
  -4   7  17        106.77        101.79         6.60 o
  -3   7  17         18.31         19.19         3.29 o
  -2   7  17         13.57         14.46         3.57 o
  -1   7  17         66.44         83.29         7.66 o
   0   7  17          7.03          7.92         3.82 o
   1   7  17        252.41        226.86        12.74 o
   2   7  17         16.77         13.89         3.84 o
   3   7  17          0.09         -0.83         2.50 o
   4   7  17        146.25        132.12         7.23 o
   5   7  17         19.65         29.24         3.90 o
   6   7  17         20.95         36.74         5.60 o
   7   7  17          7.70         11.89         3.52 o
   8   7  17         16.43         26.60         5.48 o
  -8   8  17         11.08          9.52         3.95 o
  -7   8  17         13.53         12.27         4.51 o
  -6   8  17          0.31         -0.03         3.05 o
  -5   8  17        164.13        178.84         9.88 o
  -4   8  17         34.42         32.59         4.22 o
  -3   8  17         19.29         20.35         3.32 o
  -2   8  17         21.76         15.80         3.93 o
  -1   8  17         60.78         50.23         6.22 o
   0   8  17        118.30        129.87        14.52 o
   1   8  17          7.39          4.58         2.14 o
   2   8  17         17.08         20.18         3.44 o
   3   8  17          0.42          2.46         2.28 o
   4   8  17          3.82          1.26         3.50 o
   5   8  17         10.41          8.05         2.32 o
   6   8  17          0.28          0.88         2.33 o
   7   8  17         48.15         41.64         5.44 o
  -8   9  17         15.79         18.73         7.05 o
  -7   9  17        279.97        308.93        17.46 o
  -6   9  17          1.09          1.76         2.54 o
  -5   9  17         23.92         22.28         3.38 o
  -4   9  17         15.61         10.28         2.95 o
  -3   9  17         75.57         82.47         6.65 o
  -2   9  17        160.69        160.70        11.07 o
  -1   9  17          1.87          1.69         4.83 o
   0   9  17         13.16          6.23         5.20 o
   1   9  17         74.39         64.86         7.47 o
   2   9  17         45.37         47.86         6.63 o
   3   9  17         24.50         24.16         4.04 o
   4   9  17          0.11          0.99         2.32 o
   5   9  17          0.72         -0.96         2.43 o
   6   9  17          0.51         -0.31         2.33 o
   7   9  17         59.54         54.38         7.67 o
  -7  10  17         36.34         60.96        12.46 o
  -6  10  17          6.77          9.02         6.17 o
  -5  10  17         34.02         38.35         5.73 o
  -4  10  17         31.40         23.54         4.05 o
  -3  10  17         12.80         19.11         4.69 o
  -2  10  17         17.49         34.75         6.23 o
  -1  10  17         21.77         24.26         6.73 o
   0  10  17          0.59          7.54         6.21 o
   1  10  17         24.37         20.21         5.48 o
   2  10  17         31.30         35.44         6.14 o
   3  10  17         14.66         14.69         5.05 o
   4  10  17         37.04         42.36         5.57 o
   5  10  17          1.95          1.78         2.45 o
   6  10  17         14.20         15.32         4.42 o
  -6  11  17         47.50         43.02         6.86 o
  -5  11  17          0.73         -3.08         3.12 o
  -4  11  17          0.43          1.41         2.81 o
  -3  11  17        145.61        171.06        10.22 o
  -2  11  17        339.71        343.86        16.84 o
  -1  11  17         11.36          7.18         3.89 o
   0  11  17         27.71         38.39         9.51 o
   1  11  17         43.91         43.23         6.73 o
   2  11  17         63.82         70.46        11.12 o
   3  11  17         17.10         32.23         6.57 o
   4  11  17          0.08          2.12         4.60 o
  -5  12  17          0.00         -0.99         3.44 o
  -4  12  17         12.94         11.99         3.65 o
  -3  12  17         28.25         43.03         5.77 o
  -2  12  17         82.30         84.82        10.39 o
  -1  12  17          1.65          4.03         5.56 o
   0  12  17         27.06         30.74         9.41 o
   1  12  17          4.02         -2.09         5.57 o
   2  12  17          0.19         -1.08         3.71 o
  -3  13  17          0.02          6.09         4.70 o
  -2  13  17        126.61        141.11        18.20 o
  -1  13  17         22.25         14.56         6.56 o
 -11   0  18         11.37         20.40         6.67 o
 -10   0  18          4.23          7.03         4.67 o
  -9   0  18          1.55         -4.86         5.16 o
  -8   0  18         11.04         18.02         6.05 o
  -7   0  18         70.41         64.11         9.03 o
  -6   0  18        358.72        354.48        19.43 o
  -5   0  18        841.48        801.51        28.27 o
  -4   0  18        200.44        190.83        10.51 o
  -3   0  18         13.26          9.39         3.20 o
  -2   0  18        173.16        177.78         7.42 o
  -1   0  18          5.29         10.96         5.57 o
   0   0  18        281.14        288.87        17.16 o
   1   0  18        191.20        180.54        14.34 o
   2   0  18         54.54         47.00         3.92 o
   3   0  18         38.59         62.77         6.43 o
   4   0  18          4.81         -0.06         2.74 o
   5   0  18         11.70          1.73         3.09 o
   6   0  18          9.99          5.31         3.29 o
   7   0  18          0.60         -1.18        10.73 o
   8   0  18        107.42         86.04        13.42 o
   9   0  18         29.06         19.14         7.16 o
 -11   1  18          3.66          9.01         5.21 o
 -10   1  18         42.42         46.81         6.39 o
  -9   1  18          9.30          9.65         3.26 o
  -8   1  18         14.93          7.87         3.44 o
  -7   1  18          0.08         -0.94         3.48 o
  -6   1  18         96.58         81.68         6.78 o
  -5   1  18        235.56        222.57        10.49 o
  -4   1  18        308.78        311.26         7.76 o
  -3   1  18         14.53         14.12         1.86 o
  -2   1  18          5.53          5.87         1.41 o
  -1   1  18        457.14        452.77        10.27 o
   0   1  18          3.77          5.03         2.05 o
   1   1  18         62.91         67.69         4.92 o
   2   1  18        102.44        100.41         3.91 o
   3   1  18         23.57         22.97         2.11 o
   4   1  18         89.23         89.67         5.48 o
   5   1  18        174.50        165.76         7.68 o
   6   1  18        115.40        101.54         6.32 o
   7   1  18         39.65         43.95         4.53 o
   8   1  18          0.02         -6.54         3.45 o
   9   1  18         15.00         16.05         5.25 o
 -10   2  18        150.43        153.51        17.11 o
  -9   2  18         23.88         24.18         5.76 o
  -8   2  18          0.36         -2.76         3.10 o
  -7   2  18          0.06          0.20         2.31 o
  -6   2  18          5.52          5.41         2.18 o
  -5   2  18         28.69         27.72         3.40 o
  -4   2  18          0.96          1.28         1.54 o
  -3   2  18        539.31        514.98         9.23 o
  -2   2  18        143.31        143.72         5.38 o
  -1   2  18         30.77         36.18         3.12 o
   0   2  18         86.24         74.85         5.13 o
   1   2  18        288.45        281.07         8.35 o
   2   2  18          1.07         -2.59         1.76 o
   3   2  18        208.86        195.07         6.57 o
   4   2  18         53.33         40.58         3.92 o
   5   2  18         19.95         14.38         2.50 o
   6   2  18         20.70         17.89         3.27 o
   7   2  18         81.16         96.26         7.99 o
   8   2  18         52.39         54.49         6.22 o
   9   2  18         46.78         75.53        14.92 o
 -10   3  18          8.47         19.38         7.26 o
  -9   3  18         52.71         35.74         8.37 o
  -8   3  18         80.91         81.44        11.64 o
  -7   3  18         25.85         21.12         6.62 o
  -6   3  18          2.89          2.95         2.30 o
  -5   3  18          3.87          5.06         1.99 o
  -4   3  18         63.31         58.41         3.90 o
  -3   3  18          3.33          2.15         1.73 o
  -2   3  18        357.01        367.35        13.56 o
  -1   3  18        828.18        812.97        13.98 o
   0   3  18         21.74         21.33         2.88 o
   1   3  18         29.44         30.80         4.36 o
   2   3  18         65.95         67.76         3.76 o
   3   3  18         31.17         26.29         2.30 o
   4   3  18        256.42        251.95         9.25 o
   5   3  18        385.51        363.11        13.34 o
   6   3  18        353.69        365.44        11.83 o
   7   3  18         95.20         88.76         9.07 o
   8   3  18        181.52        215.29        14.64 o
   9   3  18         35.25         48.26         6.67 o
 -10   4  18          0.05         -0.51         4.72 o
  -9   4  18        195.32        224.92        20.39 o
  -8   4  18         12.86          7.37         4.86 o
  -7   4  18         42.90         48.37         6.53 o
  -6   4  18         43.15         44.78         5.94 o
  -5   4  18        287.76        289.91        10.28 o
  -4   4  18        205.50        187.81         6.94 o
  -3   4  18        188.18        168.88         7.00 o
  -2   4  18         69.72         76.18         6.94 o
  -1   4  18        119.90        112.59         8.12 o
   0   4  18        749.40        713.51        29.88 o
   1   4  18        257.14        264.20         9.30 o
   2   4  18        292.68        310.69        16.06 o
   3   4  18        231.26        246.10         8.44 o
   4   4  18         19.15         13.09         3.41 o
   5   4  18         32.60         21.54         3.65 o
   6   4  18         27.88         24.29         3.86 o
   7   4  18         33.86         30.98         7.05 o
   8   4  18          1.06          2.71         3.32 o
   9   4  18         25.73         33.54         9.99 o
  -9   5  18          3.28          8.86         6.80 o
  -8   5  18        142.32        152.26        16.33 o
  -7   5  18         37.60         47.10         6.53 o
  -6   5  18         72.22         59.87         7.17 o
  -5   5  18        277.02        279.91        11.02 o
  -4   5  18         21.89         10.94         2.75 o
  -3   5  18         19.75         30.76         3.77 o
  -2   5  18          8.69         13.08         4.05 o
  -1   5  18          4.14          4.00         3.16 o
   0   5  18        109.55        131.93        13.61 o
   1   5  18          8.86          6.96         3.07 o
   2   5  18        408.74        395.63        16.03 o
   3   5  18          0.86         -0.51         1.65 o
   4   5  18        216.46        231.57         8.50 o
   5   5  18          5.60          5.77         2.65 o
   6   5  18          8.35          1.68         2.42 o
   7   5  18         14.06         14.61         2.88 o
   8   5  18         38.14         31.36         4.99 o
  -9   6  18         93.12        119.59        16.27 o
  -8   6  18         38.43         36.23         8.54 o
  -7   6  18         19.86         26.35         5.67 o
  -6   6  18         12.84         27.28         6.17 o
  -5   6  18        175.08        180.82        13.69 o
  -4   6  18         24.80         17.88         5.78 o
  -3   6  18         15.63          4.71         2.11 o
  -2   6  18         12.30          8.78         3.22 o
  -1   6  18        413.00        455.09        17.16 o
   0   6  18        443.68        447.49        24.84 o
   1   6  18        207.91        218.41        16.57 o
   2   6  18          0.69         -0.82         3.92 o
   3   6  18        142.68        137.65        10.22 o
   4   6  18        167.85        184.03         9.70 o
   5   6  18        333.23        365.38        13.90 o
   6   6  18         40.16         43.66         5.56 o
   7   6  18          2.28         -0.51         2.73 o
   8   6  18         32.14         33.07         6.51 o
  -8   7  18         60.97         46.02         8.68 o
  -7   7  18          1.21         -2.04         4.01 o
  -6   7  18          1.05          3.96         3.57 o
  -5   7  18         24.61         26.43         4.04 o
  -4   7  18          3.38          1.11         1.75 o
  -3   7  18         43.38         41.10         4.38 o
  -2   7  18         89.76         94.65        10.71 o
  -1   7  18         14.00         10.82         6.81 o
   0   7  18        381.63        414.51        24.83 o
   1   7  18         21.64         13.99         4.15 o
   2   7  18         32.84         33.69         5.48 o
   3   7  18          0.17         -5.44         2.93 o
   4   7  18          4.88          2.98         3.33 o
   5   7  18         36.27         44.55         4.65 o
   6   7  18        238.50        225.37        11.88 o
   7   7  18         65.40         65.20         6.77 o
  -8   8  18         50.94         52.26         7.73 o
  -7   8  18        120.60        128.39        13.05 o
  -6   8  18         40.85         45.67         7.11 o
  -5   8  18         37.83         34.32         4.79 o
  -4   8  18         42.75         32.59         4.02 o
  -3   8  18          2.22          2.72         2.24 o
  -2   8  18          2.61         -3.78         3.74 o
  -1   8  18         78.25         90.43         8.39 o
   0   8  18          4.75         -2.32         4.24 o
   1   8  18          1.46         -0.01         3.03 o
   2   8  18         31.46         43.49         4.93 o
   3   8  18        189.88        190.65        10.70 o
   4   8  18         15.53         14.38         3.64 o
   5   8  18          5.66          3.49         2.88 o
   6   8  18         26.44         29.03         4.10 o
   7   8  18         20.06         30.70         5.03 o
  -8   9  18          0.77         -4.10         5.31 o
  -7   9  18          2.19         15.28         6.36 o
  -6   9  18         12.91          3.18         3.51 o
  -5   9  18         35.73         40.90         5.26 o
  -4   9  18         20.36         18.12         3.78 o
  -3   9  18         14.44         23.60         4.08 o
  -2   9  18          1.90         10.56         6.54 o
  -1   9  18         60.08         51.86         7.12 o
   0   9  18         16.28         25.19         8.45 o
   1   9  18         49.15         40.86         6.26 o
   2   9  18          0.79         -2.65         3.78 o
   3   9  18          0.03          0.51         2.48 o
   4   9  18          1.82          2.19         2.19 o
   5   9  18          4.18          8.38         4.65 o
   6   9  18         36.29         30.67         4.22 o
   7   9  18          4.40         21.62         8.33 o
  -7  10  18          3.96         11.71         6.79 o
  -6  10  18         17.36         17.57         5.20 o
  -5  10  18          1.80         -3.40         3.20 o
  -4  10  18          2.58          6.30         2.72 o
  -3  10  18         59.35         62.33         6.29 o
  -2  10  18          0.57          0.61         3.11 o
  -1  10  18         11.93         19.08         4.52 o
   0  10  18         79.07         78.72        12.67 o
   1  10  18          7.56          7.04         3.43 o
   2  10  18         29.63         26.70         5.64 o
   3  10  18         53.22         66.96         8.60 o
   4  10  18          6.49          2.07         3.95 o
   5  10  18          1.84          0.97         2.84 o
   6  10  18          9.49         12.56         5.58 o
  -6  11  18         11.86         -3.86         6.65 o
  -5  11  18          2.20         -4.19         6.31 o
  -4  11  18          3.11          8.76         3.26 o
  -3  11  18         64.36         59.49         6.29 o
  -2  11  18         77.90         91.08         7.55 o
  -1  11  18          3.04          1.28         3.78 o
   0  11  18          2.36          7.77         6.62 o
   1  11  18          0.60         -2.36         4.23 o
   2  11  18          0.44          4.70         3.90 o
   3  11  18          3.12          8.54         4.23 o
  -5  12  18          1.22          5.24         3.58 o
  -4  12  18          0.52          6.93         3.17 o
  -3  12  18         11.67          9.54         3.53 o
  -2  12  18         23.20         19.48         5.07 o
  -1  12  18         31.66         29.28         8.31 o
   0  12  18          4.42          8.45         6.06 o
   1  12  18          4.45         13.53         7.44 o
  -2  13  18          0.35         12.79         6.18 o
 -10   1  19         18.26         11.69         5.32 o
  -9   1  19         14.11         11.71         3.65 o
  -8   1  19         64.50         58.79         6.51 o
  -7   1  19          1.66          0.41         2.69 o
  -6   1  19         35.92         34.26         4.62 o
  -5   1  19         15.83         13.72         2.88 o
  -4   1  19        138.48        131.00         6.37 o
  -3   1  19        725.00        722.18        10.56 o
  -2   1  19         72.51         58.64         3.55 o
  -1   1  19         20.15         25.56         3.13 o
   0   1  19        141.18        127.33         9.79 o
   1   1  19          0.37         -0.17         2.89 o
   2   1  19         17.17         11.76         2.16 o
   3   1  19        497.94        504.68        10.62 o
   4   1  19        267.10        271.47         8.12 o
   5   1  19        401.77        397.95        11.96 o
   6   1  19         14.54         17.36         3.94 o
   7   1  19         60.21         67.50         5.60 o
   8   1  19         15.28         22.19         3.81 o
   9   1  19         41.54         56.43         6.66 o
 -10   2  19         25.63         23.70         7.16 o
  -9   2  19         52.32         39.37         7.91 o
  -8   2  19         44.53         37.95         5.18 o
  -7   2  19          1.91          1.86         7.16 o
  -6   2  19         27.28         25.44         3.50 o
  -5   2  19          2.37          1.35         2.21 o
  -4   2  19        238.37        228.72         7.56 o
  -3   2  19        600.93        592.79        10.29 o
  -2   2  19        144.96        144.73         6.05 o
  -1   2  19          0.06          0.44         1.87 o
   0   2  19          2.29         -0.36         1.98 o
   1   2  19       1056.82       1034.29        16.25 o
   2   2  19         82.10         81.36         4.75 o
   3   2  19         33.61         23.68         2.69 o
   4   2  19         30.76         31.53         2.99 o
   5   2  19         78.25         75.68         5.53 o
   6   2  19        240.46        263.27        10.33 o
   7   2  19         24.41         28.61         4.23 o
   8   2  19        142.04        159.76         8.86 o
   9   2  19        102.30        121.33        16.56 o
 -10   3  19          1.02          3.76         4.50 o
  -9   3  19         75.92         60.10        10.63 o
  -8   3  19         91.56         79.80        11.32 o
  -7   3  19         18.56         22.73         4.24 o
  -6   3  19         47.15         44.93         4.51 o
  -5   3  19          0.32         -0.46         2.15 o
  -4   3  19         51.65         39.34         3.40 o
  -3   3  19        261.54        258.26        10.14 o
  -2   3  19          5.58         10.00         4.35 o
  -1   3  19        133.73        161.78         6.62 o
   0   3  19         11.33          9.95         2.03 o
   1   3  19          0.28          1.29         1.91 o
   2   3  19         56.94         55.21         4.06 o
   3   3  19         17.25         21.06         3.03 o
   4   3  19          8.31         11.63         2.92 o
   5   3  19          1.09          3.10         2.34 o
   6   3  19        141.86        136.09         7.46 o
   7   3  19          5.48          8.37         3.25 o
   8   3  19         50.24         58.17         6.52 o
  -9   4  19          7.08         10.65         6.33 o
  -8   4  19          0.67         -2.00         5.20 o
  -7   4  19        157.25        147.82        11.34 o
  -6   4  19          0.36          0.06         3.21 o
  -5   4  19         27.30         33.11         3.97 o
  -4   4  19         24.83         18.55         3.21 o
  -3   4  19          4.05          9.47         4.32 o
  -2   4  19         12.39         18.09         4.10 o
  -1   4  19          7.83          9.36         3.18 o
   0   4  19         21.31         22.90         5.93 o
   1   4  19        177.88        172.18         7.72 o
   2   4  19         13.05         14.99         4.26 o
   3   4  19        181.58        171.96         7.32 o
   4   4  19         11.96         10.49         2.59 o
   5   4  19          3.11          2.85         1.98 o
   6   4  19        139.33        147.40         8.83 o
   7   4  19        135.35        144.74         9.27 o
   8   4  19         28.35         43.77         5.48 o
  -9   5  19          9.72          5.72         5.22 o
  -8   5  19          1.69         -7.07         6.18 o
  -7   5  19          5.43          6.93         4.35 o
  -6   5  19         28.73         18.32         4.84 o
  -5   5  19          7.41          8.14         4.06 o
  -4   5  19         28.98         27.57         3.84 o
  -3   5  19        347.15        340.58        14.53 o
  -2   5  19        110.94        115.45         8.75 o
  -1   5  19        318.52        337.29        14.70 o
   0   5  19          2.46          1.02         4.75 o
   1   5  19         64.29         58.87         6.42 o
   2   5  19       1065.96       1090.17        27.08 o
   3   5  19         24.07         19.58         4.30 o
   4   5  19        314.41        308.44        11.71 o
   5   5  19         86.78         94.59         5.82 o
   6   5  19        172.09        166.45         9.31 o
   7   5  19         10.81          7.30         2.77 o
   8   5  19          9.23         24.70         5.71 o
  -8   6  19         35.42         26.64         7.73 o
  -7   6  19          4.91         -1.89         3.77 o
  -6   6  19        121.75        106.99         9.87 o
  -5   6  19         74.12         79.33         6.43 o
  -4   6  19          0.35         -1.26         2.45 o
  -3   6  19         47.28         57.39         6.29 o
  -2   6  19         35.72         38.81         7.66 o
  -1   6  19        237.26        260.13        14.85 o
   0   6  19         27.38         30.13         7.69 o
   1   6  19        216.35        214.52        12.33 o
   2   6  19         18.76         14.00         3.74 o
   3   6  19         11.62         11.25         3.46 o
   4   6  19        107.28        119.18        10.07 o
   5   6  19          9.53         15.90         3.68 o
   6   6  19         49.52         48.50         5.97 o
   7   6  19          0.16         -2.84         3.01 o
  -8   7  19          0.33         -5.77         4.30 o
  -7   7  19         10.67         17.04         5.26 o
  -6   7  19        110.87        117.32        10.71 o
  -5   7  19         58.98         45.48         5.11 o
  -4   7  19          8.18          4.04         2.41 o
  -3   7  19        152.22        154.37         8.23 o
  -2   7  19          6.90          1.42         6.32 o
  -1   7  19         69.12         72.79         7.61 o
   0   7  19        329.61        311.41        22.35 o
   1   7  19         12.78          9.92         5.00 o
   2   7  19          0.45         -1.68         3.48 o
   3   7  19         19.90         35.35         6.57 o
   4   7  19         26.66         26.50         3.96 o
   5   7  19         84.79         91.83         6.60 o
   6   7  19         22.20         16.71         3.89 o
   7   7  19         12.02         13.09         4.78 o
  -8   8  19         21.88          9.14         4.97 o
  -7   8  19         88.99         75.84         9.01 o
  -6   8  19         92.60         86.88         9.41 o
  -5   8  19          3.44         -1.06         2.98 o
  -4   8  19          1.27          1.31         4.14 o
  -3   8  19         47.75         51.65         5.26 o
  -2   8  19         25.80         30.77         5.40 o
  -1   8  19        195.70        218.90        13.13 o
   0   8  19          2.92         -1.44         4.72 o
   1   8  19          0.30         -5.95         4.17 o
   2   8  19         10.24          5.75         2.71 o
   3   8  19          0.33          0.19         2.94 o
   4   8  19        149.12        157.19         9.47 o
   5   8  19         18.23         11.52         2.82 o
   6   8  19          1.53          0.08         2.23 o
   7   8  19          9.50          6.67         4.79 o
  -7   9  19         95.83         98.97        15.33 o
  -6   9  19         79.42         91.42        11.02 o
  -5   9  19          8.51          1.52         3.50 o
  -4   9  19         12.29         11.27         3.85 o
  -3   9  19         31.58         37.64         4.94 o
  -2   9  19        141.42        158.59        11.92 o
  -1   9  19          0.28         -2.10         5.40 o
   0   9  19         12.89          1.40         4.93 o
   1   9  19         16.35         16.64         4.49 o
   2   9  19          0.21         -0.01         3.38 o
   3   9  19          0.44         -1.24         3.32 o
   4   9  19         36.03         39.33         5.27 o
   5   9  19         38.07         31.43         4.92 o
   6   9  19          5.61          3.23         5.15 o
  -7  10  19         24.96         33.46         9.94 o
  -6  10  19         74.16         81.77        13.77 o
  -5  10  19         12.70         11.31         3.18 o
  -4  10  19          6.62          6.17         4.49 o
  -3  10  19         24.38         26.81         4.51 o
  -2  10  19         51.32         61.61        11.15 o
  -1  10  19          0.01         -5.79         4.26 o
   0  10  19         14.35         15.30         6.07 o
   1  10  19          2.45          3.82         3.39 o
   2  10  19          1.06         -0.05         3.13 o
   3  10  19          1.80          9.39         4.62 o
   4  10  19         28.49         28.96         5.75 o
   6  10  19          5.51          5.97         4.84 o
  -5  11  19         44.60         51.37        15.77 o
  -4  11  19        109.46        124.23        11.37 o
  -3  11  19         20.36         29.66         4.91 o
  -2  11  19         16.20         16.33         3.50 o
  -1  11  19         13.50         -2.02         6.06 o
   0  11  19         19.66         22.98         9.00 o
   1  11  19          0.66          2.10         5.74 o
   2  11  19        106.02        117.47        11.48 o
  -3  12  19         13.58         12.61         3.75 o
  -2  12  19         24.98         29.85         4.75 o
 -10   0  20          3.42         14.44         6.01 o
  -9   0  20          0.72          5.66         4.52 o
  -8   0  20        141.91        132.30        13.58 o
  -7   0  20          3.90         -1.31         3.66 o
  -6   0  20         48.47         48.05         8.21 o
  -5   0  20         11.58          1.45         3.60 o
  -4   0  20       1692.35       1736.43        42.29 o
  -3   0  20          3.62          4.64         2.03 o
  -2   0  20        121.39        126.78         6.69 o
  -1   0  20         63.78         65.72         8.82 o
   0   0  20        984.25        916.57        28.22 o
   1   0  20          3.41         -2.38         5.15 o
   2   0  20         58.59         52.99         4.98 o
   3   0  20          1.82         -2.54         1.67 o
   4   0  20        199.38        204.48        19.41 o
   5   0  20         72.79         74.25         7.94 o
   6   0  20        381.81        382.93        18.39 o
   7   0  20          1.57          2.81         3.55 o
   8   0  20         30.66         21.45         7.74 o
 -10   1  20         35.23         40.08         8.66 o
  -9   1  20          5.48          9.61         3.49 o
  -8   1  20         75.72         69.56         7.17 o
  -7   1  20         70.67         67.21         6.75 o
  -6   1  20         15.28         19.70         3.99 o
  -5   1  20         59.94         67.84         6.46 o
  -4   1  20        170.18        176.90         7.69 o
  -3   1  20         26.12         30.32         2.54 o
  -2   1  20          1.51          1.95         1.52 o
  -1   1  20         62.07         65.77         4.55 o
   0   1  20        294.91        307.94        11.96 o
   1   1  20          0.03          1.36         1.96 o
   2   1  20         46.47         50.74         4.52 o
   3   1  20          0.15         -0.62         1.60 o
   4   1  20        157.86        168.60         6.53 o
   5   1  20         13.01          4.46         2.46 o
   6   1  20         10.81         18.53         3.23 o
   7   1  20        138.68        139.49         8.11 o
   8   1  20          2.07          4.34         3.13 o
   9   1  20        103.18        143.02        17.32 o
 -10   2  20         18.74         10.77         5.50 o
  -9   2  20          1.91         -4.92         6.00 o
  -8   2  20          3.82          5.50         3.04 o
  -7   2  20         34.34         34.14         4.84 o
  -6   2  20         44.27         46.11         4.82 o
  -5   2  20         15.35         20.74         4.15 o
  -4   2  20        255.03        266.26        10.34 o
  -3   2  20         20.64         22.55         3.65 o
  -2   2  20        297.02        318.43         8.34 o
  -1   2  20         61.44         50.06         4.29 o
   0   2  20         54.15         53.48         4.88 o
   1   2  20        107.00        114.91         7.59 o
   2   2  20         24.47         32.38         3.23 o
   3   2  20         59.87         58.13         4.02 o
   4   2  20         35.97         45.55         3.65 o
   5   2  20         22.18         15.35         2.82 o
   6   2  20        183.69        235.74         9.97 o
   7   2  20         26.16         37.04         4.53 o
   8   2  20         65.38         75.71         6.49 o
   9   2  20         60.98         61.61        11.42 o
  -9   3  20         13.24         14.90         5.73 o
  -8   3  20          4.69          2.80         3.50 o
  -7   3  20          5.51          6.03         4.31 o
  -6   3  20        170.84        172.88         8.81 o
  -5   3  20         26.88         26.17         3.74 o
  -4   3  20          0.14          4.51         1.84 o
  -3   3  20        407.16        393.37        12.69 o
  -2   3  20        533.38        514.86        16.97 o
  -1   3  20        165.20        155.52         7.80 o
   0   3  20         24.77         24.93         3.42 o
   1   3  20        550.80        542.73        12.57 o
   2   3  20          5.86         10.97         2.27 o
   3   3  20        463.54        451.15        10.73 o
   4   3  20         69.96         64.32         4.28 o
   5   3  20          0.09          2.27         3.16 o
   6   3  20         89.02         99.72         8.68 o
   7   3  20          3.34          9.32         3.19 o
   8   3  20        167.56        183.16        11.05 o
   9   3  20          9.98         11.69         6.31 o
  -9   4  20          7.55          3.65         5.38 o
  -8   4  20          4.79          0.20         4.05 o
  -7   4  20         26.22         23.75         5.57 o
  -6   4  20         50.41         51.28         6.86 o
  -5   4  20         20.36         25.72         5.53 o
  -4   4  20         31.87         35.08         4.22 o
  -3   4  20        446.71        467.82        14.41 o
  -2   4  20         63.18         84.08        18.10 o
  -1   4  20          8.75          3.55         2.88 o
   0   4  20        127.39        133.44        13.89 o
   1   4  20          0.20          3.75         2.08 o
   2   4  20          5.79          5.45         3.23 o
   3   4  20          1.02          3.42         2.03 o
   4   4  20          4.41          6.52         2.58 o
   5   4  20         42.19         47.43         4.39 o
   6   4  20         35.06         28.24         4.93 o
   7   4  20         18.49         20.85         4.17 o
   8   4  20         37.98         41.97         5.50 o
   9   4  20         56.96         65.33        11.07 o
  -8   5  20          0.00         -3.24         5.46 o
  -7   5  20          8.96         12.40         4.19 o
  -6   5  20          2.24          1.66         3.56 o
  -5   5  20          2.01         -0.48         3.43 o
  -4   5  20          0.29          1.22         2.02 o
  -3   5  20         73.06         70.26         7.23 o
  -2   5  20          3.54          0.42         3.11 o
  -1   5  20        281.98        299.65        14.42 o
   0   5  20         55.22         75.23        11.48 o
   1   5  20          5.04         -1.17         3.93 o
   2   5  20          0.25          5.92         4.10 o
   3   5  20        142.10        133.47        10.05 o
   4   5  20          5.81          8.51         2.28 o
   5   5  20          5.53          5.97         2.05 o
   6   5  20        112.09        131.94        11.45 o
   7   5  20          4.92          4.80         3.80 o
  -8   6  20          7.25          8.42         5.60 o
  -7   6  20          0.13          6.13         4.01 o
  -6   6  20          1.12          2.29         3.57 o
  -5   6  20          2.77         -0.33         3.61 o
  -4   6  20         36.28         42.53         4.97 o
  -3   6  20         97.50        105.38         8.98 o
  -2   6  20        196.44        209.29        12.26 o
  -1   6  20         24.21         28.25         5.20 o
   0   6  20          8.17         -4.54         5.95 o
   1   6  20         75.64         85.60         8.02 o
   2   6  20         26.49         34.62         5.53 o
   3   6  20          8.00          8.81         3.91 o
   4   6  20        155.66        185.09        12.79 o
   5   6  20         25.19         25.97         4.39 o
   6   6  20          4.73          5.38         2.53 o
   7   6  20         43.04         30.35         6.15 o
  -8   7  20         48.13         46.43        10.50 o
  -7   7  20         56.37         65.07         9.27 o
  -6   7  20          4.04          5.94         3.07 o
  -5   7  20          2.57         -3.31         3.81 o
  -4   7  20          9.76         12.57         3.06 o
  -3   7  20          0.21          6.93         4.11 o
  -2   7  20          4.96          1.82         2.99 o
  -1   7  20         73.65         63.32         7.30 o
   0   7  20          3.57          1.58         4.87 o
   1   7  20          3.75          4.39         2.84 o
   2   7  20          4.03         -5.62         4.31 o
   3   7  20         45.33         52.52         7.22 o
   4   7  20         17.05         31.18         4.58 o
   5   7  20         41.16         38.35         4.52 o
   6   7  20          1.38          4.66         2.52 o
   7   7  20          5.94          4.86         5.99 o
  -7   8  20         15.49         26.84         5.85 o
  -6   8  20        115.06        124.80        11.49 o
  -5   8  20          6.88          6.22         3.61 o
  -4   8  20          0.01         -0.81         4.29 o
  -3   8  20         39.15         45.94         6.45 o
  -2   8  20        106.56        111.15         9.98 o
  -1   8  20         72.52         81.59         8.44 o
   0   8  20          5.60         -5.06         6.72 o
   1   8  20         17.37         16.00         4.08 o
   2   8  20          8.53          3.14         2.98 o
   3   8  20         15.62         23.28         4.22 o
   4   8  20         13.08         22.00         5.06 o
   5   8  20          1.88         -0.11         3.04 o
   6   8  20         15.08         19.06         4.25 o
  -7   9  20         80.17         96.14        15.05 o
  -6   9  20        149.15        175.36        13.81 o
  -5   9  20         22.64         33.81         6.03 o
  -4   9  20         77.10         84.12         9.04 o
  -3   9  20         17.97         16.45         4.12 o
  -2   9  20         93.81        137.91        11.21 o
  -1   9  20          9.93          0.89         6.70 o
   0   9  20         34.21         21.83         7.01 o
   1   9  20         84.89         85.86         9.09 o
   2   9  20         62.72         61.55         7.90 o
   3   9  20          0.72         -8.27         4.14 o
   4   9  20          9.24          7.16         2.95 o
   5   9  20          8.16         15.98         4.14 o
   6   9  20          3.96          2.20         3.63 o
  -6  10  20        188.51        218.95        22.47 o
  -5  10  20          0.16         -3.08         3.80 o
  -4  10  20         16.43         18.35         4.64 o
  -3  10  20         61.44         65.96         9.70 o
  -2  10  20        127.37        132.39        11.14 o
  -1  10  20        130.02        133.14        16.31 o
   0  10  20          3.04         -2.79         5.30 o
   1  10  20          1.36         -2.05         5.75 o
   2  10  20          0.51          7.53         4.00 o
   3  10  20         26.59         32.61         6.56 o
   4  10  20         42.17         37.87         9.20 o
  -4  11  20        103.70        113.57        15.50 o
  -3  11  20         69.56         71.37         8.52 o
  -2  11  20         14.23         12.61         5.06 o
  -1  11  20         24.30         20.82         7.22 o
   0  11  20        102.08         87.34        13.98 o
   1  11  20         67.31         93.09        15.09 o
  -2  12  20          0.75          0.24         4.48 o
 -10   1  21          3.03          4.83         4.39 o
  -9   1  21        135.97        113.25         9.28 o
  -8   1  21        128.92        118.94         9.29 o
  -7   1  21          1.79          2.00         1.96 o
  -6   1  21         13.96          9.76         2.86 o
  -5   1  21          1.06          2.69         2.51 o
  -4   1  21        580.91        583.55        13.76 o
  -3   1  21        138.43        145.57         5.84 o
  -2   1  21        127.05        121.85         5.27 o
  -1   1  21        358.04        364.42        10.44 o
   0   1  21         57.13         50.95         4.77 o
   1   1  21        350.78        360.26        12.27 o
   2   1  21         42.51         33.69         3.98 o
   3   1  21        100.35         78.85         4.59 o
   4   1  21          2.59          3.82         3.66 o
   5   1  21        287.58        263.99        10.28 o
   6   1  21        239.36        260.01        10.63 o
   7   1  21         75.24         71.53         6.22 o
   8   1  21          6.06          4.68         2.92 o
  -9   2  21         25.94         14.79         5.29 o
  -8   2  21        217.48        211.01        18.24 o
  -7   2  21         38.90         36.88         5.37 o
  -6   2  21         50.76         59.11         5.39 o
  -5   2  21         13.01         10.16         2.86 o
  -4   2  21        733.04        777.22        19.47 o
  -3   2  21        165.56        160.52         8.10 o
  -2   2  21        101.11         97.85         4.81 o
  -1   2  21          5.30          6.12         2.27 o
   0   2  21         96.62         92.59         6.25 o
   1   2  21         78.58         86.41         6.27 o
   2   2  21        115.53        123.42         6.41 o
   3   2  21          0.40         -1.33         1.47 o
   4   2  21        182.18        202.62         7.54 o
   5   2  21         15.15         21.02         3.23 o
   6   2  21         33.70         30.18         4.03 o
   7   2  21          0.79          3.85         3.12 o
   8   2  21         32.14         41.44         5.00 o
  -9   3  21         10.17          7.37         4.46 o
  -8   3  21         19.79         19.36         7.27 o
  -7   3  21         27.13         31.29         8.16 o
  -6   3  21        144.57        138.32         8.12 o
  -5   3  21         14.90         10.51         2.78 o
  -4   3  21         36.51         41.43         4.68 o
  -3   3  21         24.72         23.46         3.53 o
  -2   3  21         23.13         28.03         4.63 o
  -1   3  21          1.38          1.61         2.53 o
   0   3  21        174.27        175.84         8.46 o
   1   3  21          4.60         11.54         2.86 o
   2   3  21         27.11         33.64         3.44 o
   3   3  21         78.76         85.81         5.04 o
   4   3  21         11.59         11.66         2.35 o
   5   3  21         36.48         49.80         4.21 o
   6   3  21         56.78         56.67         5.25 o
   7   3  21        117.19        126.61         8.97 o
   8   3  21          4.55         -0.65         4.76 o
  -9   4  21         10.47         12.44         5.82 o
  -8   4  21         60.42         59.78        10.47 o
  -7   4  21         43.39         56.11         7.85 o
  -6   4  21         19.51         29.58         6.10 o
  -5   4  21        336.19        355.52        17.15 o
  -4   4  21         86.31         90.46         8.88 o
  -3   4  21          0.29          5.26         2.79 o
  -2   4  21         26.61         23.99         4.41 o
  -1   4  21          8.75          6.97         4.32 o
   0   4  21          5.91         -3.37         4.69 o
   1   4  21        383.90        372.72        15.86 o
   2   4  21         24.60         27.88         5.22 o
   3   4  21         81.26         94.98         8.68 o
   4   4  21          1.96          1.18         2.89 o
   5   4  21        178.23        184.81         8.38 o
   6   4  21          0.54          0.61         2.04 o
   7   4  21         32.28         34.42         4.99 o
   8   4  21         10.29          1.13         3.11 o
  -8   5  21          1.00          2.61         4.47 o
  -7   5  21          3.10          5.56         4.15 o
  -6   5  21         28.63         28.20         5.59 o
  -5   5  21         92.47        102.95         9.93 o
  -4   5  21         27.92         26.35         4.73 o
  -3   5  21        120.31        117.97         8.00 o
  -2   5  21         19.16         16.79         4.22 o
  -1   5  21        307.04        336.33        15.44 o
   0   5  21        462.22        469.63        26.77 o
   1   5  21        139.87        132.79        10.00 o
   2   5  21        197.30        196.02        12.26 o
   3   5  21         65.47         88.47         8.73 o
   4   5  21          7.11          5.72         5.76 o
   5   5  21        196.02        206.27        10.91 o
   6   5  21          0.03         -6.41         3.21 o
   7   5  21         69.90         94.22        10.25 o
  -8   6  21         16.02         10.82         4.99 o
  -7   6  21        249.17        255.35        16.09 o
  -6   6  21         11.69         18.46         5.72 o
  -5   6  21         32.10         26.86         5.72 o
  -4   6  21         56.78         55.20         5.54 o
  -3   6  21         29.66         38.09         6.01 o
  -2   6  21          0.44          1.65         3.51 o
  -1   6  21         68.32         68.16         7.95 o
   0   6  21        107.73         94.10        12.55 o
   1   6  21         32.01         21.89         8.34 o
   2   6  21         28.66         20.68         5.23 o
   3   6  21          8.86         12.83         4.55 o
   4   6  21          0.47         -3.29         3.37 o
   5   6  21         52.45         70.05         6.87 o
   6   6  21          2.52          1.39         2.88 o
   7   6  21          2.07         -8.02         4.09 o
  -7   7  21          1.33          6.51         4.42 o
  -6   7  21         12.67         19.27         4.94 o
  -5   7  21         34.48         35.06         9.50 o
  -4   7  21         62.86         53.85         5.93 o
  -3   7  21        453.47        498.72        19.87 o
  -2   7  21          3.85         11.21         4.51 o
  -1   7  21        183.19        195.34        12.73 o
   0   7  21         21.38         12.12         5.83 o
   1   7  21         33.54         25.65         4.58 o
   2   7  21          2.12         -0.10         3.31 o
   3   7  21         58.69         54.86        12.64 o
   4   7  21          0.05         -2.58         3.65 o
   5   7  21        105.67        112.31         7.40 o
   6   7  21         16.77         22.38         3.70 o
  -7   8  21          0.05        -13.15         7.81 o
  -6   8  21         67.61         77.02         9.25 o
  -5   8  21          1.73          3.75         3.89 o
  -4   8  21          3.26          5.04         3.92 o
  -3   8  21          6.73         12.02         7.77 o
  -2   8  21        107.78        115.59        10.33 o
  -1   8  21          1.40         -3.63         6.24 o
   0   8  21          9.58         -1.23         5.33 o
   1   8  21          0.16         -9.61         7.15 o
   2   8  21          4.86         -0.44         3.03 o
   3   8  21          0.99          7.32         3.04 o
   4   8  21         35.66         28.21         4.46 o
   5   8  21          2.05         -1.24         2.52 o
   6   8  21          1.47          0.11         6.89 o
  -6   9  21         58.70         59.32        13.00 o
  -5   9  21          0.62         -0.11         7.74 o
  -4   9  21          9.49          4.74         3.07 o
  -3   9  21          0.32          0.90         5.38 o
  -2   9  21         56.23         59.66         7.76 o
  -1   9  21         36.26         32.32         8.27 o
   0   9  21          4.69          4.74         4.84 o
   1   9  21          1.14         -3.02         4.73 o
   2   9  21         21.31         14.30         4.80 o
   3   9  21          4.08          2.46        13.20 o
   4   9  21         16.28         16.24         4.80 o
   5   9  21          0.10         -0.56         3.21 o
  -5  10  21          3.89          3.33         6.21 o
  -4  10  21          4.54          5.28         2.96 o
  -3  10  21          0.09         -2.59         3.61 o
  -2  10  21         18.42         25.09         5.78 o
  -1  10  21         15.45          7.77         5.99 o
   0  10  21         94.50         99.39        14.82 o
   1  10  21          0.32         -2.36         4.09 o
   2  10  21         49.72         54.95         8.01 o
   3  10  21          4.98          8.77         5.64 o
  -4  11  21        156.24        160.58        18.48 o
  -3  11  21          1.01          1.33         4.29 o
  -2  11  21          4.54          0.72         6.46 o
  -1  11  21         26.93         21.49         8.00 o
   0  11  21         10.19          7.23         5.07 o
 -10   0  22          0.21         -5.45         4.42 o
  -9   0  22         15.84         17.10         5.54 o
  -8   0  22         18.60         13.43         5.35 o
  -7   0  22          5.19          0.36         3.47 o
  -6   0  22         74.33         73.26        10.25 o
  -5   0  22         18.11         17.33         5.57 o
  -4   0  22         54.79         49.28         6.11 o
  -3   0  22         10.39          8.99         3.31 o
  -2   0  22         55.36         58.90         6.23 o
  -1   0  22        288.65        272.89        13.17 o
   0   0  22         41.17         30.45         5.84 o
   1   0  22         10.69          7.90         3.54 o
   2   0  22        204.29        224.10        18.89 o
   3   0  22          0.47         -0.96         5.78 o
   4   0  22         10.02          5.96         2.79 o
   5   0  22          2.41         -0.36         4.72 o
   6   0  22          2.47          9.25         4.16 o
   7   0  22        120.33        149.15        13.44 o
   8   0  22          4.84         19.55         8.43 o
  -9   1  22          4.20          4.70         3.55 o
  -8   1  22          2.13          4.63         2.60 o
  -7   1  22         35.63         34.40         5.73 o
  -6   1  22          1.02         -1.12         2.66 o
  -5   1  22         10.04         15.64         3.67 o
  -4   1  22         70.47         85.18         6.49 o
  -3   1  22          3.58          2.68         2.15 o
  -2   1  22         65.11         56.53         4.21 o
  -1   1  22        172.51        169.61         7.40 o
   0   1  22        105.33        103.84         6.70 o
   1   1  22          8.81          7.84         3.07 o
   2   1  22          0.04         -3.29         3.11 o
   3   1  22        235.87        259.04        11.57 o
   4   1  22        154.27        135.97         7.42 o
   5   1  22         15.11         13.53         4.40 o
   6   1  22          8.10          9.96         2.64 o
   7   1  22        242.41        272.24        11.65 o
   8   1  22          9.65         15.60         6.49 o
  -9   2  22          7.98          9.62         5.23 o
  -8   2  22         49.84         55.41         9.89 o
  -7   2  22         43.98         47.88         5.95 o
  -6   2  22         23.49         21.68         3.89 o
  -5   2  22        597.38        584.76        19.56 o
  -4   2  22          0.19          8.84         3.24 o
  -3   2  22         68.51         68.11         5.54 o
  -2   2  22          2.63          0.97         1.61 o
  -1   2  22        226.46        243.02         9.90 o
   0   2  22         16.55         14.20         3.51 o
   1   2  22         92.95         89.40         6.48 o
   2   2  22         13.37         12.27         2.33 o
   3   2  22          3.19          2.47         3.02 o
   4   2  22         63.47         71.73         4.76 o
   5   2  22         37.78         46.98         4.84 o
   6   2  22          0.33         -1.84         2.47 o
   7   2  22          9.82         20.05         3.99 o
   8   2  22         22.65         25.48         7.56 o
  -9   3  22         25.69         19.56         6.38 o
  -8   3  22         35.01         39.84         8.92 o
  -7   3  22         26.85         27.27         7.86 o
  -6   3  22         65.10         70.47         8.39 o
  -5   3  22          8.81          7.18         2.81 o
  -4   3  22          1.67          0.53         3.18 o
  -3   3  22         15.16         10.20         2.54 o
  -2   3  22          5.32         -0.50         2.31 o
  -1   3  22         54.00         49.40         5.95 o
   0   3  22         37.62         39.30         4.41 o
   1   3  22        327.62        328.50        11.94 o
   2   3  22         54.16         46.26         4.86 o
   3   3  22        510.27        522.58        15.96 o
   4   3  22        618.59        687.40        14.22 o
   5   3  22         28.53         22.53         3.41 o
   6   3  22         90.12        105.60         7.97 o
   7   3  22         48.67         58.90         6.34 o
   8   3  22         14.32         17.01         6.64 o
  -8   4  22          0.64         -4.24         5.21 o
  -7   4  22        220.99        244.50        15.39 o
  -6   4  22          0.03          5.87         3.98 o
  -5   4  22        131.81        138.35        11.31 o
  -4   4  22         13.77          7.19         3.71 o
  -3   4  22          7.91         11.71         2.95 o
  -2   4  22         16.24          9.06        11.98 o
  -1   4  22        296.77        306.97        21.07 o
   0   4  22         13.35          8.90         5.43 o
   1   4  22        188.91        169.97        17.48 o
   2   4  22         96.93         97.78         8.92 o
   3   4  22        114.04        125.51        10.09 o
   4   4  22         16.83         20.17         3.11 o
   5   4  22        100.53        100.18         6.35 o
   6   4  22         83.68         91.48         6.31 o
   7   4  22         20.13         18.01         4.05 o
  -8   5  22          1.15         -1.35         4.86 o
  -7   5  22         27.33         29.49         6.31 o
  -6   5  22          8.34         -1.45         3.38 o
  -5   5  22         13.16         17.06         7.16 o
  -4   5  22         39.66         38.83         6.70 o
  -3   5  22         80.84         84.00         9.66 o
  -2   5  22         65.20         53.42         6.54 o
  -1   5  22          9.31          7.49         4.61 o
   0   5  22         17.78          7.94         4.99 o
   1   5  22         15.88         25.66         7.63 o
   2   5  22          2.31          6.18         5.63 o
   3   5  22          0.25         15.74         5.01 o
   4   5  22          7.57          7.68         3.22 o
   5   5  22         34.15         39.69         5.47 o
   6   5  22          8.50          9.18         3.24 o
   7   5  22          4.28          9.61         4.97 o
  -7   6  22          8.31         14.00         7.12 o
  -6   6  22         10.29          9.12         4.26 o
  -5   6  22         91.82         92.84         9.72 o
  -4   6  22         37.69         47.07         7.35 o
  -3   6  22         40.93         52.33         7.18 o
  -2   6  22        216.11        190.86        12.36 o
  -1   6  22          0.04         -0.59         5.77 o
   0   6  22          2.81         -0.22         5.48 o
   1   6  22        129.35        131.18        15.75 o
   2   6  22         79.48         83.94        12.57 o
   3   6  22        273.74        291.90        22.69 o
   4   6  22         84.04         92.16        11.04 o
   5   6  22         54.25         48.46         5.83 o
   6   6  22         24.19         25.04         4.45 o
   7   6  22         32.32         45.73         9.94 o
  -7   7  22          0.08          3.26         5.33 o
  -6   7  22         28.92         22.78         5.89 o
  -5   7  22          4.54          5.74         7.90 o
  -4   7  22          9.83          8.60         3.23 o
  -3   7  22          7.69         15.44         5.01 o
  -2   7  22         54.47         60.03         9.72 o
  -1   7  22         43.21         38.12         8.84 o
   0   7  22          6.61         -3.02         5.59 o
   1   7  22         12.88          7.99         4.94 o
   2   7  22         71.37         61.24         7.60 o
   3   7  22         76.53         68.45         8.15 o
   4   7  22          5.73         10.82         4.62 o
   5   7  22         92.12         87.91         7.77 o
   6   7  22          1.56         -0.29         2.41 o
  -6   8  22          5.40         21.15         9.67 o
  -5   8  22         69.47         67.85         9.04 o
  -4   8  22         20.18         20.74         4.62 o
  -3   8  22         47.73         50.51        10.64 o
  -2   8  22        101.35        108.82        10.18 o
  -1   8  22          4.27         -3.21         5.88 o
   0   8  22          0.44        -14.33         7.16 o
   1   8  22         27.16         29.86         8.57 o
   2   8  22         47.39         44.00         6.84 o
   3   8  22         10.98         17.39         5.00 o
   4   8  22         37.69         32.47         5.55 o
   5   8  22          1.40         -2.66         2.98 o
  -5   9  22         15.44         26.35         8.85 o
  -4   9  22          9.68          6.61         3.97 o
  -3   9  22         66.67         62.88         8.06 o
  -2   9  22         73.04         82.44        23.90 o
  -1   9  22          0.49        -15.29         8.39 o
   0   9  22          1.25         -4.55         5.66 o
   1   9  22         18.51         11.32         6.69 o
   2   9  22          2.61          2.64         7.20 o
   3   9  22          2.75          0.46         3.30 o
   4   9  22         20.23         26.58         8.22 o
  -4  10  22         11.35          9.53         5.92 o
  -3  10  22         39.00         30.01         6.05 o
  -2  10  22          1.07          1.26         3.31 o
  -1  10  22          0.02         -7.98         7.50 o
   0  10  22         31.36         22.21         7.80 o
   1  10  22        104.40        119.88        16.77 o
   2  10  22          4.87         10.79         6.39 o
  -9   1  23          1.38          1.08         4.26 o
  -8   1  23         10.25          8.72         3.50 o
  -7   1  23         18.73         15.86         3.63 o
  -6   1  23          0.01          5.72         3.03 o
  -5   1  23        230.02        234.63        10.68 o
  -4   1  23          4.31          3.34         2.40 o
  -3   1  23         90.83         92.73         7.11 o
  -2   1  23          0.25          2.76         1.87 o
  -1   1  23          7.26          8.69         2.04 o
   0   1  23         24.20         22.41         3.43 o
   1   1  23         48.00         45.17         6.06 o
   2   1  23        121.01        122.07         8.19 o
   3   1  23        273.54        288.21        16.00 o
   4   1  23         86.26         95.80         6.37 o
   5   1  23          4.86         10.31         2.86 o
   6   1  23         42.20         32.82         5.33 o
   7   1  23        107.56        125.95         8.25 o
  -9   2  23          0.07         -0.71         3.56 o
  -8   2  23         13.63         15.11         6.35 o
  -7   2  23         47.33         34.43         7.78 o
  -6   2  23          0.02          3.41         2.72 o
  -5   2  23        189.35        226.86        10.66 o
  -4   2  23         39.25         30.98         4.48 o
  -3   2  23        331.40        352.90        16.32 o
  -2   2  23         44.42         42.51         4.94 o
  -1   2  23        188.09        209.79         9.45 o
   0   2  23          5.24          0.21         2.35 o
   1   2  23          1.57          4.05         2.30 o
   2   2  23          0.23         -0.97         2.12 o
   3   2  23         27.03         33.21         6.29 o
   4   2  23          2.21          5.89         2.65 o
   5   2  23         18.37         24.51         3.80 o
   6   2  23        114.68        135.58         8.15 o
   7   2  23         59.96         64.88         5.96 o
  -8   3  23         15.99         12.63         5.49 o
  -7   3  23        152.98        158.38        16.42 o
  -6   3  23          1.31          1.71         3.58 o
  -5   3  23         49.25         65.95         8.03 o
  -4   3  23         63.68         57.48        11.41 o
  -3   3  23          3.91         -0.17         2.27 o
  -2   3  23          1.09         -1.19         2.48 o
  -1   3  23        112.18        114.35         9.31 o
   0   3  23         67.27         75.69         6.06 o
   1   3  23          0.00          3.97         3.08 o
   2   3  23          9.00         12.47         4.67 o
   3   3  23          4.10          6.40         6.96 o
   4   3  23         16.01         22.95         5.71 o
   5   3  23         24.14         21.41         3.87 o
   6   3  23         30.60         35.25         5.07 o
   7   3  23         11.82          7.93         5.51 o
  -8   4  23         11.43         19.88         6.72 o
  -7   4  23          2.66          0.74         4.12 o
  -6   4  23         11.96         13.67         4.41 o
  -5   4  23        106.93        104.91        10.06 o
  -4   4  23          6.33          7.12         3.00 o
  -3   4  23        205.57        205.23        10.68 o
  -2   4  23         11.16          8.19         4.77 o
  -1   4  23          1.01          0.94         3.80 o
   0   4  23          7.12          7.20         5.06 o
   1   4  23        107.38         95.38        13.45 o
   2   4  23        126.91        141.51        10.65 o
   3   4  23          3.63          8.68         3.97 o
   4   4  23         56.37         63.12         7.35 o
   5   4  23          0.99          4.32         2.30 o
   6   4  23         62.96         70.64         8.73 o
  -7   5  23          6.92         -1.44         3.74 o
  -6   5  23          2.39         -1.98         3.68 o
  -5   5  23         17.13         29.04         6.24 o
  -4   5  23        129.15        126.85        11.20 o
  -3   5  23          0.03          0.42         2.52 o
  -2   5  23         11.95         11.66         3.88 o
  -1   5  23         19.34         32.69         8.70 o
   0   5  23         53.59         66.06        11.58 o
   1   5  23         96.52        110.65        14.87 o
   2   5  23        123.03        131.88        13.30 o
   3   5  23        195.49        216.52        22.64 o
   4   5  23         48.97         45.53         6.49 o
   5   5  23          2.52          0.66         3.56 o
   6   5  23          0.01          1.27         2.41 o
   7   5  23         34.41         44.87         9.62 o
  -7   6  23          3.72          2.75         6.79 o
  -6   6  23          0.03         -2.34         3.90 o
  -5   6  23          1.89          3.86         4.64 o
  -4   6  23         70.40         81.93         9.59 o
  -3   6  23        184.10        176.38        10.45 o
  -2   6  23         40.46         36.06         6.32 o
  -1   6  23         27.41         32.37         7.94 o
   0   6  23         18.89         14.87         6.94 o
   1   6  23         21.00         15.13         5.67 o
   2   6  23         51.15         58.00        11.61 o
   3   6  23         41.34         42.49         6.75 o
   4   6  23          2.91          9.32         4.66 o
   5   6  23         73.43         63.76        14.20 o
   6   6  23          2.41          2.75         4.50 o
  -6   7  23         31.24         41.81         7.28 o
  -5   7  23         23.67         24.49         5.89 o
  -4   7  23          6.51          9.20         4.99 o
  -3   7  23        219.71        228.00        13.98 o
  -2   7  23        149.55        134.27        10.96 o
  -1   7  23         53.71         58.29        10.84 o
   0   7  23         52.42         41.86         9.11 o
   1   7  23          0.82         -8.02         7.29 o
   2   7  23         38.18         39.97         6.53 o
   3   7  23         13.35         16.86         4.82 o
   4   7  23         16.25         18.06         5.05 o
   5   7  23          0.07         -1.25         2.78 o
  -5   8  23        155.84        184.91        20.45 o
  -4   8  23         15.25         10.64         4.52 o
  -3   8  23         25.76         36.20         6.24 o
  -2   8  23        168.34        171.43        12.77 o
  -1   8  23         24.64         31.74         9.18 o
   0   8  23         12.96          3.56         5.36 o
   1   8  23         18.82         14.37         6.31 o
   2   8  23          4.66          9.87         3.95 o
   3   8  23          0.96          6.01         7.61 o
   4   8  23          2.75          5.12         3.59 o
   5   8  23          1.10          3.09         4.20 o
  -4   9  23          0.37          5.57         7.99 o
  -3   9  23          0.03          3.99         2.95 o
  -2   9  23         10.74          2.96         3.34 o
  -1   9  23         64.34         96.48        14.37 o
   0   9  23          2.38          0.75         4.72 o
   1   9  23          6.83          7.99         5.81 o
   2   9  23         27.45         19.02         4.34 o
   3   9  23          3.27          7.31         5.01 o
  -3  10  23          9.08          5.48         3.85 o
  -2  10  23          3.32        -12.04         6.99 o
  -1  10  23         22.18         19.15         8.24 o
   0  10  23          4.52         23.38         8.55 o
  -9   0  24          0.00         -4.68         4.25 o
  -8   0  24          1.95          4.28         3.96 o
  -7   0  24         51.37         64.20        10.03 o
  -6   0  24         84.84        104.53        12.34 o
  -5   0  24        141.54        152.21        14.31 o
  -4   0  24         39.59         32.51         5.44 o
  -3   0  24          2.46          4.07         4.89 o
  -2   0  24         20.98         10.86         5.56 o
  -1   0  24         11.39          7.31         3.06 o
   0   0  24         79.34         64.99        10.71 o
   1   0  24        102.98         74.05         9.95 o
   2   0  24         56.54         55.85        10.66 o
   3   0  24         37.63         35.01         8.70 o
   4   0  24        165.00        186.23        12.87 o
   5   0  24         83.41        101.64        10.08 o
   6   0  24        211.80        223.08        19.25 o
   7   0  24          8.04         11.90         6.14 o
  -9   1  24          6.24          2.34         3.12 o
  -8   1  24          0.04          2.49         3.83 o
  -7   1  24          1.18          0.05         2.40 o
  -6   1  24         14.79         17.75        10.12 o
  -5   1  24        167.25        161.22        10.52 o
  -4   1  24          2.87          6.36         2.80 o
  -3   1  24        268.66        272.55        13.44 o
  -2   1  24         12.51         16.43         3.50 o
  -1   1  24          0.01          0.24         2.13 o
   0   1  24         29.68         28.51         3.48 o
   1   1  24          8.68          4.59         4.99 o
   2   1  24         60.95         58.58         5.68 o
   3   1  24          1.52          2.19         6.91 o
   4   1  24         43.83         50.86         5.24 o
   5   1  24         66.24         89.86         6.71 o
   6   1  24         20.29         22.23         3.97 o
   7   1  24          4.01          5.11         4.82 o
  -8   2  24         80.49         74.02        11.35 o
  -7   2  24         23.34         22.33         7.05 o
  -6   2  24          1.97          4.99         2.46 o
  -5   2  24         52.50         48.75         5.36 o
  -4   2  24          0.03         -2.51         3.46 o
  -3   2  24         64.66         64.04        15.15 o
  -2   2  24        301.29        288.92        17.03 o
  -1   2  24         47.91         42.99         4.25 o
   0   2  24         53.85         42.15         4.82 o
   1   2  24         77.95         74.75         6.29 o
   2   2  24          6.06         -0.41         3.98 o
   3   2  24         86.53        100.88        15.96 o
   4   2  24         61.85         80.70         7.05 o
   5   2  24          0.26          7.08         2.74 o
   6   2  24          1.92          3.45         2.37 o
   7   2  24          1.69          8.87         5.78 o
  -8   3  24          0.10         -1.34         4.27 o
  -7   3  24        148.84        163.73        17.33 o
  -6   3  24          9.20          9.06         4.38 o
  -5   3  24         49.27         41.15         6.63 o
  -4   3  24          9.16          1.80         3.65 o
  -3   3  24         15.97         13.66         4.52 o
  -2   3  24          0.37         -0.69         5.45 o
  -1   3  24        558.78        573.85        20.20 o
   0   3  24         16.93         19.19         3.74 o
   1   3  24         10.63          7.61         7.90 o
   2   3  24        184.14        199.73        13.46 o
   3   3  24         60.33         60.57         7.78 o
   4   3  24        155.23        165.23        13.01 o
   5   3  24          1.51          2.45         4.26 o
   6   3  24        139.49        137.86         9.49 o
   7   3  24          0.08          0.42         3.99 o
  -7   4  24          0.81          5.44         3.93 o
  -6   4  24         48.42         46.50        10.72 o
  -5   4  24         15.54         15.59         7.09 o
  -4   4  24         30.49         15.38         4.46 o
  -3   4  24          4.91          5.68         4.67 o
  -2   4  24         13.94         11.34         3.34 o
  -1   4  24         13.33         21.44         7.13 o
   0   4  24          4.41          5.12         4.08 o
   1   4  24          0.01          2.22         4.48 o
   2   4  24        145.62        180.62        13.64 o
   3   4  24          7.67         -0.02         2.78 o
   4   4  24          1.06         -5.31         3.27 o
   5   4  24          0.98         -1.48         3.14 o
  -6   5  24          0.01          3.20         4.55 o
  -5   5  24         42.91         52.88         7.90 o
  -4   5  24          0.38         -0.68         3.52 o
  -3   5  24         96.94         88.96         7.21 o
  -2   5  24          3.70          2.97         3.00 o
  -1   5  24        164.54        186.61        18.08 o
   0   5  24          6.79          6.26         4.27 o
   1   5  24         28.89         37.27         8.95 o
   2   5  24         27.33         36.39         6.26 o
   3   5  24          1.03          0.48         3.02 o
   4   5  24         46.82         47.43         7.15 o
   5   5  24          1.78          0.23         3.09 o
  -6   6  24          0.47         -1.14         5.79 o
  -5   6  24         83.12         93.75        10.54 o
  -4   6  24         62.48         71.79         9.10 o
  -3   6  24          6.08          8.16         3.68 o
  -2   6  24         12.53          2.81         2.86 o
  -1   6  24         63.29         59.48        11.39 o
   0   6  24         18.81         27.86         8.80 o
   1   6  24          0.93          7.63         5.33 o
   2   6  24         32.11         45.06         7.54 o
   3   6  24         89.54        100.49         9.91 o
   4   6  24          3.20         11.59         4.30 o
   5   6  24          0.24         -1.17         3.45 o
   6   6  24         75.45         75.72        11.85 o
  -5   7  24        106.70        116.74        11.55 o
  -4   7  24         27.85         35.55         6.97 o
  -3   7  24         28.69         27.75         4.91 o
  -2   7  24         43.00         48.08         7.34 o
  -1   7  24         27.36         24.94         7.23 o
   0   7  24          3.82         -0.89         6.23 o
   1   7  24         91.38        105.43        15.50 o
   2   7  24          9.28          7.43         4.03 o
   3   7  24         23.71         24.37         5.44 o
   4   7  24          5.29          6.80         5.35 o
   5   7  24          2.58          4.31         3.09 o
  -4   8  24          6.00          7.96         4.00 o
  -3   8  24         22.99         14.90         4.40 o
  -2   8  24         40.44         54.39         7.32 o
  -1   8  24         37.25         43.67         9.78 o
   0   8  24          1.32         -8.53         6.78 o
   1   8  24          0.53         -7.95         7.14 o
   2   8  24          2.01        -15.41         8.82 o
   3   8  24          2.57          2.24         4.04 o
   4   8  24          3.00          2.14         4.01 o
   5   8  24          4.21         -4.73         4.89 o
  -3   9  24          7.35          7.26         4.82 o
  -2   9  24          7.10          9.20         5.63 o
  -1   9  24          1.32         10.55         6.25 o
   0   9  24         41.40         46.25        11.09 o
   1   9  24         16.37          5.09         5.28 o
  -3  10  24          0.22        -10.31         6.68 o
  -2  10  24          0.00         -2.98         5.64 o
  -8   1  25         11.11          6.93         5.11 o
  -7   1  25         17.73         18.17         4.46 o
  -6   1  25         15.25         16.98         4.06 o
  -5   1  25         29.96         28.85         4.91 o
  -4   1  25         59.79         55.34         7.06 o
  -3   1  25        302.63        343.16        20.11 o
  -2   1  25          0.23         -0.18         6.79 o
  -1   1  25         41.74         43.35         4.25 o
   0   1  25         11.69          7.48         2.57 o
   1   1  25         32.10         25.80         3.99 o
   2   1  25         57.68         49.97         5.93 o
   3   1  25          2.27         -0.33         3.56 o
   4   1  25        258.23        333.52        18.69 o
   5   1  25        144.41        165.11         9.07 o
   6   1  25          1.27         -0.29         4.21 o
  -8   2  25         14.89         19.54         6.74 o
  -7   2  25         31.41         31.47         7.55 o
  -6   2  25        189.63        195.14        13.76 o
  -5   2  25          0.41          1.18         2.38 o
  -4   2  25         15.25         14.89         4.49 o
  -3   2  25         89.85        101.19        11.00 o
  -2   2  25          0.03          4.11         2.85 o
  -1   2  25         61.06         66.10         5.11 o
   0   2  25          1.61          0.52         2.31 o
   1   2  25        211.09        206.34        10.29 o
   2   2  25        229.03        240.84        14.73 o
   3   2  25         31.51         32.80         6.19 o
   4   2  25         20.38         20.46         5.54 o
   5   2  25        159.93        175.15        10.77 o
   6   2  25          0.88          3.76         2.80 o
  -7   3  25        137.47        117.81        14.68 o
  -6   3  25         34.62         51.27        12.07 o
  -5   3  25         43.89         42.07         6.83 o
  -4   3  25         62.11         60.17         7.68 o
  -3   3  25         58.20         54.02         7.34 o
  -2   3  25         29.75         31.06         5.75 o
  -1   3  25         15.93         13.08         4.03 o
   0   3  25         29.97         27.82         5.61 o
   1   3  25         53.86         75.54         8.38 o
   2   3  25         17.53         20.97         5.43 o
   3   3  25          0.34          0.97         6.47 o
   4   3  25          0.46         -2.38         4.21 o
   5   3  25         19.52         18.66         4.02 o
   6   3  25          0.25         -1.40         3.59 o
   7   3  25         35.08         49.18         9.76 o
  -6   4  25          9.71         14.70        14.79 o
  -5   4  25          5.61         -2.55         3.81 o
  -4   4  25         26.97         24.15         5.37 o
  -3   4  25          6.34          5.66         4.02 o
  -2   4  25          3.29          6.12         3.10 o
  -1   4  25          1.72         -6.37         5.25 o
   0   4  25         98.77        106.95        14.10 o
   1   4  25         12.35         30.30         9.13 o
   2   4  25         46.95         63.82        12.22 o
   3   4  25          0.79         -1.81         6.78 o
   4   4  25         52.77         54.01        11.49 o
   5   4  25          0.37          5.23         6.03 o
  -6   5  25          4.15          4.92         4.52 o
  -5   5  25          0.62         -2.43         4.26 o
  -4   5  25          1.74          2.03         3.77 o
  -3   5  25          5.06          6.56         4.24 o
  -2   5  25         54.66         46.11         6.95 o
  -1   5  25         13.60         18.89         7.69 o
   0   5  25          0.81          3.51         5.22 o
   1   5  25         14.81         12.09         6.58 o
   2   5  25         12.63          6.87         4.43 o
   3   5  25         39.01         42.41         6.73 o
   4   5  25          0.24         -3.70         5.89 o
  -5   6  25         51.70         48.88         7.82 o
  -4   6  25         91.03         94.74        10.37 o
  -3   6  25          6.90          1.60         3.68 o
  -2   6  25        119.43        118.26        14.90 o
  -1   6  25         28.87         18.02         6.98 o
   0   6  25         37.14         43.54        10.07 o
   1   6  25         19.08         10.32         5.19 o
   2   6  25         98.19        110.17        16.38 o
   3   6  25          1.42          4.80         6.31 o
   4   6  25         10.41          6.61         8.23 o
   5   6  25          5.36          8.35         4.91 o
  -4   7  25        192.23        181.01        18.24 o
  -3   7  25          0.28         -2.54         6.27 o
  -2   7  25         24.03         22.85         6.75 o
  -1   7  25          2.94         -7.67         6.48 o
   0   7  25          5.83         -7.57         6.25 o
   1   7  25          2.76          3.17         6.19 o
   2   7  25          3.55          5.75         6.61 o
   3   7  25         26.16         28.58         6.50 o
   4   7  25          7.17          2.09         3.57 o
  -2   8  25          1.18          2.97         5.46 o
  -1   8  25         27.23         24.81         7.48 o
   0   8  25          0.51         -5.65         5.71 o
   1   8  25          0.37          1.80         5.21 o
   3   8  25         36.19         35.27         9.14 o
  -2   9  25         15.68         11.47         6.22 o
  -1   9  25          4.81          1.09         5.08 o
   0   9  25          8.67          3.59         5.79 o
  -8   0  26         10.62         13.18         5.52 o
  -7   0  26         85.29         81.96        11.71 o
  -6   0  26         51.92         48.86         9.05 o
  -5   0  26          5.77          8.83         4.85 o
  -4   0  26         58.48         61.38        11.42 o
  -3   0  26         29.51         27.94         7.92 o
  -2   0  26          2.91          3.17         3.89 o
  -1   0  26          6.67          4.42         8.64 o
   0   0  26          2.48          0.81         3.72 o
   1   0  26        105.96         89.21         8.73 o
   2   0  26         63.77         46.05         6.59 o
   3   0  26        242.89        293.76        24.26 o
   4   0  26         19.55         27.78         9.25 o
   5   0  26         38.59         51.66         7.95 o
   6   0  26          5.34          4.60         3.73 o
  -7   1  26         87.35         92.02        12.62 o
  -6   1  26          1.05          3.73         2.43 o
  -5   1  26         21.93         17.68         4.02 o
  -4   1  26          3.02          2.54         3.77 o
  -3   1  26         59.14         60.57         7.91 o
  -2   1  26          5.02          3.71         6.72 o
  -1   1  26         13.25          6.94         2.74 o
   0   1  26          6.12         11.06         2.73 o
   1   1  26          9.95         18.26         3.04 o
   2   1  26         38.07         37.85         6.52 o
   3   1  26         16.67         20.46         5.52 o
   4   1  26         70.39        102.81        11.16 o
   5   1  26         11.55         14.78         3.31 o
   6   1  26          0.96         -5.56         4.94 o
  -7   2  26          4.28         16.94         6.48 o
  -6   2  26         97.16        109.52        11.04 o
  -5   2  26        147.37        147.90        15.61 o
  -4   2  26          9.30          3.86         3.58 o
  -3   2  26         93.47         83.49        14.09 o
  -2   2  26         45.02         50.32         7.43 o
  -1   2  26          2.12          3.70         3.04 o
   0   2  26         13.06         12.20         2.93 o
   1   2  26         17.19         18.15         5.08 o
   2   2  26          3.30          8.38         4.14 o
   3   2  26          0.00         -0.44         6.78 o
   4   2  26          3.38          1.59         4.30 o
   5   2  26         80.97        110.59        11.87 o
   6   2  26        115.69        128.83        15.59 o
  -6   3  26         13.81          5.23        10.74 o
  -5   3  26          1.84         -3.35         3.38 o
  -4   3  26         22.79         28.42         5.88 o
  -3   3  26         21.57         24.78         5.85 o
  -2   3  26        220.51        231.76        21.78 o
  -1   3  26        177.62        157.46        12.18 o
   0   3  26          3.12          2.04         3.83 o
   1   3  26        221.61        232.36        14.35 o
   2   3  26          3.18          4.79         3.63 o
   3   3  26        102.84        104.36        10.33 o
   4   3  26         13.79          8.69         6.84 o
  -6   4  26         18.55         33.88         9.12 o
  -5   4  26         30.39         34.12         6.47 o
  -4   4  26         10.17          5.66         4.12 o
  -3   4  26         28.12         28.61         5.86 o
  -2   4  26          7.95         10.17         3.98 o
  -1   4  26          1.09         -2.28         4.57 o
   0   4  26          2.94          7.78         4.97 o
   1   4  26         71.80        123.49        16.65 o
   2   4  26         30.31         15.48         5.91 o
   3   4  26         35.47         18.01         6.15 o
   4   4  26         62.71         63.98        13.18 o
  -5   5  26         66.00         69.62         8.86 o
  -4   5  26         41.72         48.10         7.97 o
  -3   5  26         29.26         31.64         6.58 o
  -2   5  26         27.54         19.11         5.18 o
  -1   5  26          1.41          1.42         4.83 o
   0   5  26         10.92         27.17         8.65 o
   1   5  26          3.37          7.20         6.58 o
   2   5  26          0.50          4.13         5.43 o
   3   5  26         64.95         68.86        13.21 o
   4   5  26         26.77         42.13        11.57 o
  -4   6  26          0.70          0.89         3.95 o
  -3   6  26         10.80          9.81         4.63 o
  -2   6  26          3.32          2.85         4.19 o
  -1   6  26         12.89         11.05         6.84 o
   0   6  26          0.46          3.15         4.93 o
   1   6  26        124.32        117.13        16.58 o
   2   6  26         36.76         63.54        12.78 o
   3   6  26         39.39         42.35         6.95 o
  -2   7  26          0.74          4.85         4.73 o
  -1   7  26         11.92          3.11         5.24 o
   0   7  26          3.47          5.86         5.71 o
   1   7  26        100.45         95.14        16.07 o
   2   7  26          4.50          7.49         6.55 o
   3   7  26         46.95         42.34         9.37 o
   4   7  26          1.84         -4.02         5.33 o
  -2   8  26          0.04         -1.35         4.46 o
  -1   8  26          0.85          0.16         4.85 o
   0   8  26          1.11          3.60         4.89 o
  -2   9  26          0.81        -10.57         6.85 o
  -7   1  27         62.11         64.84        11.03 o
  -6   1  27         19.66         16.52         4.13 o
  -5   1  27          0.01         -5.00         3.75 o
  -4   1  27         42.13         40.68         9.83 o
  -3   1  27          0.67         -5.13         4.48 o
  -2   1  27          1.57          0.27         3.04 o
  -1   1  27         55.60         49.15         6.98 o
   0   1  27        140.38        143.28         8.92 o
   1   1  27          6.56          5.76         2.07 o
   2   1  27         13.46         25.49         7.06 o
   3   1  27         59.18         93.23        10.10 o
   4   1  27          4.73          8.85         4.90 o
  -6   2  27         65.10         51.26         9.95 o
  -5   2  27         82.50         91.29        11.84 o
  -4   2  27         81.46         76.25         8.95 o
  -3   2  27        118.07        127.43        16.82 o
  -2   2  27        229.71        229.08        14.87 o
  -1   2  27          1.37          3.59         2.80 o
   0   2  27          0.19          2.80         1.91 o
   1   2  27         13.15         10.47         3.63 o
   2   2  27        101.09        107.75        10.55 o
   3   2  27          7.31         12.25         5.44 o
   4   2  27         15.68         24.54         7.21 o
  -6   3  27        123.55        107.10        14.13 o
  -5   3  27         15.20         16.73         6.62 o
  -4   3  27         15.54         14.45         7.73 o
  -3   3  27          6.70          7.31         6.39 o
  -2   3  27          8.80         10.71         6.95 o
  -1   3  27         11.85         14.18         4.37 o
   0   3  27         18.98          7.53         4.46 o
   1   3  27          6.09          9.04         6.98 o
   2   3  27          0.08         -4.91         6.28 o
   3   3  27          9.50         10.69         6.81 o
   4   3  27          0.01         -1.68         5.23 o
  -5   4  27          3.37         -0.39         4.68 o
  -4   4  27         54.80         47.98         7.65 o
  -3   4  27         54.20         60.40        13.10 o
  -2   4  27         80.02         86.81        14.40 o
  -1   4  27          1.91         -1.24         3.08 o
   0   4  27        138.21        140.58        16.84 o
   1   4  27          6.44         20.79         7.40 o
   2   4  27         65.86         64.44        12.48 o
   3   4  27         12.64         26.81         9.27 o
  -4   5  27          6.71          5.34         7.24 o
  -3   5  27          0.03        -11.62         7.95 o
  -2   5  27          0.44         -7.14         7.32 o
  -1   5  27         58.86         64.15        11.72 o
   0   5  27         40.29         57.72        11.78 o
   1   5  27        175.42        189.51        20.53 o
   2   5  27         26.83         21.87         8.82 o
   3   5  27          5.83         16.90         8.68 o
  -2   6  27         23.23         17.29         7.56 o
  -1   6  27          0.02         -0.48         4.53 o
   0   6  27         62.91         76.35        13.71 o
   1   6  27          7.39         15.01         7.89 o
   2   6  27         86.14        107.29        16.76 o
  -1   7  27         50.33         61.94        12.06 o
   0   7  27          1.99         17.07         8.05 o
   1   7  27         11.86         14.38         7.98 o
  -1   8  27         30.81         35.34        10.37 o
  -6   0  28        204.50        196.60        17.73 o
  -4   0  28         46.74         26.88         8.76 o
  -3   0  28          9.34         18.50         7.32 o
  -2   0  28         54.89         43.62         9.67 o
  -1   0  28         32.64         44.86         9.39 o
   0   0  28         16.88         14.18         4.32 o
   1   0  28          2.70         -6.89         3.77 o
   2   0  28        214.07        245.71        22.29 o
   3   0  28        222.92        266.72        24.00 o
   4   0  28          1.72          0.29         4.24 o
  -6   1  28          3.21         10.87         5.88 o
  -5   1  28          1.47         -2.41         8.18 o
  -4   1  28          0.78         -3.34         4.82 o
  -3   1  28         16.78          9.16         8.47 o
  -2   1  28          9.95         13.80         4.21 o
  -1   1  28         24.38         17.45         4.64 o
   0   1  28         41.13         39.02         4.23 o
   1   1  28         19.33         19.75         3.87 o
   2   1  28          0.09         -1.63         3.01 o
   3   1  28          0.13         -0.44         7.29 o
   4   1  28          1.18          1.70         3.46 o
  -5   2  28          6.27          4.55         4.44 o
  -4   2  28        167.17        175.41        20.53 o
  -3   2  28        100.91        105.69        15.77 o
  -2   2  28         41.02         48.27        11.65 o
  -1   2  28         64.85         53.00         7.12 o
   0   2  28         58.25         60.00         7.83 o
   1   2  28         38.56         28.00         5.16 o
   2   2  28          8.75         15.67         4.98 o
   3   2  28         19.78         21.15         6.22 o
   4   2  28         17.45         38.31        10.17 o
  -5   3  28          0.75          1.19         3.82 o
  -4   3  28         10.66         16.63         7.10 o
  -3   3  28          6.33         -1.43         5.75 o
  -2   3  28         74.43         71.86        12.71 o
  -1   3  28         59.86         71.25        13.53 o
   0   3  28         22.90         17.13         5.00 o
   1   3  28         22.67         23.66         7.74 o
   2   3  28         57.62         79.85        13.41 o
   3   3  28         19.61         33.29         9.25 o
  -3   4  28          9.51         13.40         7.75 o
  -2   4  28         35.53         44.57        11.40 o
  -1   4  28         14.46         16.82         5.11 o
   0   4  28         28.31         43.09        10.46 o
   1   4  28         39.05         25.75         8.36 o
   2   4  28          4.60         -7.62         6.62 o
  -2   5  28         42.29         38.48        10.27 o
  -1   5  28         17.91         17.64         5.28 o
   0   5  28         49.47         52.73        11.01 o
   1   5  28          0.04          1.32         5.69 o
   2   5  28         32.64         32.75        10.41 o
  -1   6  28          7.66          4.69         4.81 o
   0   6  28          0.47         -1.60         4.94 o
   1   6  28         41.77         75.54        13.83 o
  -1   7  28          7.11          0.47         5.18 o
  -4   1  29          0.01         -9.21         7.64 o
  -3   1  29         35.34         43.99        10.59 o
  -2   1  29         12.92          9.11         3.62 o
  -1   1  29         13.47          3.00         3.07 o
   0   1  29          9.64          7.90         3.68 o
   1   1  29         49.90         44.71         5.68 o
   2   1  29         55.94         62.17         8.51 o
   3   1  29         15.81         18.36         5.49 o
  -3   2  29         32.53         39.29        10.99 o
  -2   2  29          4.96          9.75         6.13 o
  -1   2  29          2.37          3.28         3.04 o
   0   2  29        107.83        104.78        13.40 o
   1   2  29         27.10         25.42         4.49 o
   2   2  29         53.97         61.23        11.14 o
   3   2  29         46.27         68.01         9.24 o
  -3   3  29         15.76          1.03         4.97 o
  -2   3  29          7.41          8.26         6.33 o
  -1   3  29          0.91         11.55         7.29 o
   0   3  29         51.76         52.33         7.71 o
   1   3  29         13.06          3.16         5.24 o
   2   3  29          9.03          5.91         5.50 o
  -1   4  29         15.44         13.04         7.48 o
   0   4  29          0.01          1.39         6.18 o
   1   4  29          7.36          3.03         4.79 o
   2   4  29          5.20         13.47         6.89 o
   0   5  29          7.44          5.57         4.73 o
   1   5  29          6.16          0.31         4.70 o
   0   6  29          8.08          5.38         4.57 o
  -3   0  30          0.01          1.65         5.17 o
  -2   0  30         16.02         13.50         6.08 o
  -1   0  30          5.31          0.72         3.92 o
   0   0  30          0.14         10.21         6.44 o
   1   0  30          4.28          3.26         5.10 o
   2   0  30         22.74         24.73         8.15 o
  -3   1  30          0.01         -7.19         6.47 o
  -2   1  30          3.91         10.84         4.38 o
  -1   1  30          2.36          0.15         7.33 o
   0   1  30         11.84         17.50         7.03 o
   1   1  30         24.63         18.27         4.63 o
   2   1  30         15.08         18.09         6.35 o
  -2   2  30         10.98          5.37         4.65 o
  -1   2  30          0.70         -0.48         4.49 o
   0   2  30          9.71         11.23         6.13 o
   1   2  30          1.44          9.09         4.17 o
   2   2  30          0.75          0.66         2.54 o
   0   3  30          7.30          2.44         4.97 o
   1   3  30         21.37          9.81         3.98 o
   0   4  30          2.02         -9.28         6.75 o
   1   4  30          0.14          6.51         5.71 o
   0   5  30         22.73         35.55         9.89 o
  -2   1  31         17.58         21.21         7.58 o
  -1   1  31         12.61          2.45         4.26 o
   0   1  31         25.41         23.25         7.43 o
   1   2  31          1.40          0.49         4.33 o
                                                
